# Supplementary material for: 2-[2-(3-Methoxy­phen­yl)-2-oxoeth­yl]-1,2-benzisothia­zol-3(2H)-one 1,1-dioxide
Source: Acta Crystallogr Sect E Struct Rep Online. 2010 Feb 13;66(Pt 3):o618. doi: 10.1107/S160053681000543X (PMC2983639; doi:10.1107/S160053681000543X)
Supplement: Supplementary file 2 [file e-66-0o618-Isup2.hkl]

#
# h,k,l, Fc-squared, Fo-squared, sigma(Fo-squared) and status flag
#
data_I
_shelx_title ' Compound X  COLORLESS PRISM'
_shelx_refln_list_code          4
_shelx_F_calc_maximum      148.78
_exptl_crystal_F_000       688.00
_reflns_d_resolution_high  0.7698
 
loop_
 _symmetry_equiv_pos_as_xyz
 'x, y, z'
 '-x+1/2, y+1/2, -z+1/2'
 '-x, -y, -z'
 'x-1/2, -y-1/2, z-1/2'
 
_cell_length_a     8.9824
_cell_length_b     8.5801
_cell_length_c    19.5645
_cell_angle_alpha  90.000
_cell_angle_beta   97.942
_cell_angle_gamma  90.000
 
_shelx_F_squared_multiplier     1.000
 
loop_
 _refln_index_h
 _refln_index_k
 _refln_index_l
 _refln_F_squared_calc
 _refln_F_squared_meas
 _refln_F_squared_sigma
 _refln_observed_status
   2   0   0     6481.37     6654.69    146.42 o
   4   0   0     1617.88     1650.70     23.53 o
   6   0   0        0.05       -0.84      0.63 o
   8   0   0       14.70        9.60      1.07 o
  10   0   0        1.36        5.24      1.84 o
   1   1   0       30.81       35.83      0.78 o
   2   1   0     1032.26     1069.45     12.05 o
   3   1   0      981.11     1044.38     10.29 o
   4   1   0        3.37        8.60      1.71 o
   5   1   0      669.15      759.99     17.16 o
   6   1   0      668.35      658.20      6.82 o
   7   1   0       33.49       31.30      2.37 o
   8   1   0      806.24      825.74     10.87 o
   9   1   0      305.46      290.51      6.79 o
  10   1   0       28.99       29.18      8.40 o
  11   1   0       13.76       -1.89      3.98 o
   0   2   0     3185.56     2826.44     44.61 o
   1   2   0     2974.72     2910.08     32.02 o
   2   2   0     2273.57     2147.28     25.40 o
   3   2   0      402.85      375.82      5.18 o
   4   2   0      349.15      304.34      3.64 o
   5   2   0      145.84      133.58      2.13 o
   6   2   0       54.60       83.74      2.13 o
   7   2   0       88.60       84.05      3.06 o
   8   2   0        0.40        4.16      2.50 o
   9   2   0      155.94      153.96     17.61 o
  10   2   0       14.69       17.38      1.82 o
  11   2   0       47.51       53.42      4.23 o
   1   3   0        6.30       11.43      0.90 o
   2   3   0     2593.76     2623.89     29.36 o
   3   3   0       14.15       16.61      3.14 o
   4   3   0       54.34       53.11      1.34 o
   5   3   0       24.84       17.90      0.77 o
   6   3   0      473.86      454.76     17.98 o
   7   3   0       65.79       57.42      1.70 o
   8   3   0       33.44       22.64      1.52 o
   9   3   0      100.68      109.21      8.38 o
  10   3   0       39.75       34.34      2.73 o
  11   3   0       10.22        1.66      4.17 o
   0   4   0     2472.40     2542.73     48.06 o
   1   4   0      376.51      488.82      6.33 o
   2   4   0      142.71      200.41      3.69 o
   3   4   0        0.33        2.76      1.37 o
   4   4   0       34.26       31.11      1.22 o
   5   4   0      424.00      425.43      6.75 o
   6   4   0        5.59       12.00      2.33 o
   7   4   0       19.23       16.73      3.15 o
   8   4   0       64.76       66.42      2.65 o
   9   4   0      150.71      127.85      8.59 o
  10   4   0      120.81      117.28     25.12 o
   1   5   0       34.92       36.43      1.42 o
   2   5   0       11.05       19.17      1.26 o
   3   5   0       30.67       45.62      3.69 o
   4   5   0        6.88        7.92      2.74 o
   5   5   0      377.86      369.49      6.30 o
   6   5   0      242.77      247.63      5.47 o
   7   5   0      437.90      443.47      9.63 o
   8   5   0       14.48        3.60      2.10 o
   9   5   0      176.96      167.57     14.79 o
  10   5   0        0.03       -1.92      3.77 o
   0   6   0        1.77       14.80      9.53 o
   1   6   0     1422.41     1465.75     51.68 o
   2   6   0        5.37        1.35      1.05 o
   3   6   0      721.54      735.28     12.06 o
   4   6   0      467.75      508.62     30.66 o
   5   6   0       40.45       37.37      1.90 o
   6   6   0        0.02       -2.76      1.84 o
   7   6   0       50.48       44.91      2.40 o
   8   6   0       39.79       39.76      9.07 o
   9   6   0       11.41        9.97      6.09 o
   1   7   0       14.11       12.08      2.33 o
   2   7   0        1.60        5.54      2.24 o
   3   7   0      135.21      129.85     19.08 o
   4   7   0     1019.20     1015.39     26.07 o
   5   7   0      349.81      326.47      7.95 o
   6   7   0      152.76      150.76      6.05 o
   7   7   0        0.03       -0.35      9.74 o
   8   7   0       35.58       39.54      7.66 o
   0   8   0      196.93      181.89      7.99 o
   1   8   0      911.57      978.83     18.58 o
   2   8   0     1602.85     1567.11     40.12 o
   3   8   0      146.14      176.70     18.39 o
   4   8   0      109.67       95.45      5.66 o
   5   8   0        1.67       -0.19      2.42 o
   6   8   0        2.30        4.08      3.45 o
   7   8   0      105.95      108.70     17.96 o
   8   8   0        0.34        4.85      7.35 o
   1   9   0        9.24        5.92      4.49 o
   2   9   0      337.48      356.74     14.65 o
   3   9   0        2.69        3.77      2.91 o
   4   9   0       21.50       37.93     19.10 o
   5   9   0       14.90        2.05      3.99 o
   6   9   0       12.31       18.78      7.22 o
   0  10   0      359.83      382.38     21.52 o
   1  10   0       59.73       72.98      4.48 o
   2  10   0       10.57        4.26      4.32 o
   3  10   0       41.92       35.11      4.23 o
   4  10   0      249.49      266.78     12.89 o
   5  10   0        9.54        6.05      2.91 o
   1  11   0        8.05       11.08      5.20 o
 -11   0   1       40.65       25.08      2.47 o
  -9   0   1      117.44      122.94      5.13 o
  -7   0   1       29.54       27.61      1.22 o
  -5   0   1      980.91      897.69     12.15 o
  -3   0   1       29.71       49.09      1.22 o
   3   0   1      137.08      162.61      2.58 o
   5   0   1     1453.67     1521.60     20.32 o
   7   0   1      780.42      783.62     13.79 o
   9   0   1      892.03      840.52     22.67 o
  11   0   1      142.93      160.39     12.47 o
 -11   1   1       67.48       67.35      4.50 o
 -10   1   1        3.13        1.52      1.91 o
  -9   1   1      243.05      251.36     24.69 o
  -8   1   1       94.88       87.10      2.00 o
  -7   1   1      560.30      549.81      7.21 o
  -6   1   1      466.82      454.51      6.48 o
  -5   1   1       87.62       80.05      1.18 o
  -4   1   1      852.42      900.48      9.15 o
  -3   1   1      139.46      139.89      2.05 o
  -2   1   1      247.85      267.44      3.16 o
  -1   1   1     1235.97     1164.90     56.85 o
   0   1   1        1.75        4.93      1.89 o
   1   1   1    11231.70    10696.54    303.98 o
   2   1   1     2514.16     2489.89     29.34 o
   3   1   1      353.47      277.06      3.41 o
   4   1   1     6795.35     7316.34    242.80 o
   5   1   1     2843.78     2968.04     28.92 o
   6   1   1      111.65      112.44      5.09 o
   7   1   1      268.61      254.85      3.42 o
   8   1   1      111.82      114.03     10.68 o
   9   1   1        3.84        3.88      1.09 o
  10   1   1        8.90        8.92      1.22 o
  11   1   1       93.98       75.92      8.82 o
 -11   2   1        3.56        6.49      2.72 o
 -10   2   1      243.20      241.65      7.24 o
  -9   2   1       96.70       96.08      6.56 o
  -8   2   1      411.31      423.82      6.70 o
  -7   2   1       10.45       13.35      3.46 o
  -6   2   1      135.29      133.49      5.88 o
  -5   2   1       71.75       90.84      1.56 o
  -4   2   1      366.46      367.65      4.50 o
  -3   2   1      284.15      238.30      3.16 o
  -2   2   1     2270.34     2230.62     25.14 o
  -1   2   1      511.22      500.84      6.37 o
   0   2   1      311.57      301.30     15.64 o
   1   2   1      245.54      202.51      4.93 o
   2   2   1       62.86       47.72      1.10 o
   3   2   1     1499.75     1517.58     15.41 o
   4   2   1      855.34      925.83     10.54 o
   5   2   1      282.37      294.51      5.71 o
   6   2   1       65.81       55.03      3.23 o
   7   2   1      142.87      152.79      2.65 o
   8   2   1        7.74        4.74      1.02 o
   9   2   1      132.60      135.59      8.88 o
  10   2   1       33.64       50.51      3.71 o
  11   2   1        4.45       19.23      6.22 o
 -11   3   1        0.48       -0.21      1.91 o
 -10   3   1       67.37       57.19      4.24 o
  -9   3   1       84.03       87.22      5.87 o
  -8   3   1       80.27       74.77      2.39 o
  -7   3   1     1583.81     1597.86     23.69 o
  -6   3   1      650.56      653.25      9.15 o
  -5   3   1      377.84      372.59      8.91 o
  -4   3   1      501.57      525.00      6.56 o
  -3   3   1       32.26       22.93      1.10 o
  -2   3   1      406.86      389.71      5.21 o
  -1   3   1     4483.89     4559.20     51.14 o
   0   3   1     1542.72     1382.65     15.98 o
   1   3   1     1879.32     1917.12     25.09 o
   2   3   1       74.57      101.42      4.07 o
   3   3   1        3.08        1.28      0.84 o
   4   3   1      165.05      111.30      7.48 o
   5   3   1      106.81      111.06      8.68 o
   6   3   1     2282.72     2273.08     55.29 o
   7   3   1       48.73       40.25      1.29 o
   8   3   1        0.03       -0.92      1.78 o
   9   3   1       83.41       89.35      3.45 o
  10   3   1       68.08       62.91      3.90 o
  11   3   1       31.52       18.48      4.99 o
 -10   4   1      125.43      133.24      7.35 o
  -9   4   1       81.92       63.25      8.04 o
  -8   4   1      589.87      613.49     10.69 o
  -7   4   1      312.74      323.73     11.48 o
  -6   4   1      494.51      484.22     15.89 o
  -5   4   1       61.31       45.09      2.65 o
  -4   4   1       29.00       16.50      1.21 o
  -3   4   1      367.27      405.04      5.72 o
  -2   4   1      150.53      205.11      5.19 o
  -1   4   1      760.18      858.42     11.35 o
   0   4   1      147.98      174.25      2.70 o
   1   4   1      877.29      915.63     11.97 o
   2   4   1       46.51       36.12      1.33 o
   3   4   1        0.07        0.70      0.94 o
   4   4   1      138.40      127.75      2.94 o
   5   4   1        9.75        7.17      1.57 o
   6   4   1     1195.41     1187.96     36.91 o
   7   4   1       74.71       72.57      5.42 o
   8   4   1       93.41       98.11      4.40 o
   9   4   1       75.49       64.44      4.90 o
  10   4   1        1.76        1.49      1.91 o
 -10   5   1       58.28       62.08      4.27 o
  -9   5   1        5.59        7.33      7.76 o
  -8   5   1      706.84      739.06     34.16 o
  -7   5   1       39.57       38.06      2.18 o
  -6   5   1        0.36        1.05      0.89 o
  -5   5   1      151.91      136.66      3.23 o
  -4   5   1      305.86      318.87     11.38 o
  -3   5   1        8.10       17.18      1.67 o
  -2   5   1      146.74      103.44      8.00 o
  -1   5   1      140.62      145.25      5.06 o
   0   5   1     2003.33     2002.93     23.81 o
   1   5   1       21.64       19.06      1.06 o
   2   5   1      598.44      552.96     10.56 o
   3   5   1      103.33      113.94     16.03 o
   4   5   1     1810.19     1715.12     61.49 o
   5   5   1      529.89      506.52     10.11 o
   6   5   1       33.39       30.70      2.56 o
   7   5   1       78.48       85.56      2.76 o
   8   5   1      515.00      550.92     38.08 o
   9   5   1        0.45       -1.85      1.23 o
  10   5   1       13.77        2.30      2.72 o
  -9   6   1       59.06       50.91      4.55 o
  -8   6   1      133.32      126.03      7.97 o
  -7   6   1       92.22      100.47      4.37 o
  -6   6   1       21.97       22.90      9.12 o
  -5   6   1       78.38       86.88      3.12 o
  -4   6   1     1033.42     1017.78     19.49 o
  -3   6   1      591.46      553.46     44.91 o
  -2   6   1      408.18      403.44      8.15 o
  -1   6   1       13.62        1.78      2.10 o
   0   6   1      566.56      575.89     19.84 o
   1   6   1       83.25       87.70      3.52 o
   2   6   1       22.44       26.86      2.28 o
   3   6   1       43.37       51.39      2.89 o
   4   6   1        0.27       -3.23      3.14 o
   5   6   1       18.61       19.03      5.29 o
   6   6   1       71.26       52.92      4.07 o
   7   6   1        0.61        2.23      2.31 o
   8   6   1        4.25        3.77      3.14 o
   9   6   1      126.50      144.77     11.39 o
  -9   7   1      240.64      231.26     20.07 o
  -8   7   1       10.26       24.98      6.74 o
  -7   7   1       28.26       20.13      2.39 o
  -6   7   1        0.59       -1.56      1.98 o
  -5   7   1        0.16       -2.56      2.05 o
  -4   7   1      581.98      571.32     13.43 o
  -3   7   1       24.17       13.43      6.40 o
  -2   7   1       14.34       11.78      2.25 o
  -1   7   1      158.58      153.58     16.57 o
   0   7   1      316.25      322.39      7.36 o
   1   7   1      144.17      121.92      4.18 o
   2   7   1      578.86      616.59     62.35 o
   3   7   1     1301.51     1327.35     44.05 o
   4   7   1     1198.30     1279.84     27.44 o
   5   7   1      195.38      194.59      8.67 o
   6   7   1       93.59      105.93     12.35 o
   7   7   1        7.08       16.06      8.15 o
   8   7   1        0.07       -2.01      2.20 o
  -8   8   1       33.55       58.09     18.07 o
  -7   8   1        3.19        0.41     10.88 o
  -6   8   1       47.40       44.48      3.56 o
  -5   8   1       30.86       29.97      8.01 o
  -4   8   1       56.43       62.22      5.13 o
  -3   8   1      345.17      393.43     10.69 o
  -2   8   1       47.95       56.44      3.30 o
  -1   8   1       38.54       33.81      2.90 o
   0   8   1       37.61       35.28      6.45 o
   1   8   1      264.25      252.62     15.32 o
   2   8   1       49.12       40.68     14.40 o
   3   8   1       79.10       67.23      4.97 o
   4   8   1       83.21       82.89      4.33 o
   5   8   1       30.91       34.61      2.59 o
   6   8   1       11.00       10.38      4.28 o
   7   8   1        6.69        5.37      2.63 o
  -6   9   1       12.11       22.06      3.30 o
  -5   9   1       20.82       23.60      7.54 o
  -4   9   1       13.56       21.56      3.67 o
  -3   9   1        1.49       -2.55      2.12 o
  -2   9   1      146.38      162.69      5.86 o
  -1   9   1        3.28        3.90      7.32 o
   0   9   1        1.82       -2.05      3.98 o
   1   9   1      247.59      242.51     18.74 o
   2   9   1       48.15       37.70      7.90 o
   3   9   1      401.70      408.70     51.65 o
   4   9   1        3.33       -3.56     11.28 o
   5   9   1      174.79      157.96     15.06 o
   6   9   1        8.90       11.10      7.42 o
  -5  10   1       90.04       86.36      8.88 o
  -4  10   1       26.84       22.75      3.65 o
  -3  10   1       50.42       49.38      4.12 o
  -2  10   1       98.53      112.32     13.90 o
  -1  10   1      107.23      109.09      5.74 o
   0  10   1        1.02        2.30      3.16 o
   1  10   1        2.89       -1.18      1.66 o
   2  10   1        0.31       -3.63      2.42 o
   3  10   1        8.28       18.09      8.18 o
   4  10   1        7.26        4.84      3.37 o
   5  10   1       65.85       54.91      7.50 o
  -1  11   1      124.34      100.33     10.14 o
   0  11   1        7.75        7.19      6.70 o
   1  11   1       34.31       18.86      4.78 o
 -10   0   2        0.95       11.96      2.51 o
  -8   0   2      788.66      735.75     12.57 o
  -6   0   2    10985.23    11262.39    156.69 o
  -4   0   2      180.11      170.83      3.41 o
  -2   0   2      783.26      653.39      9.62 o
   2   0   2      562.95      513.11      7.21 o
   4   0   2     3567.80     3800.16     69.60 o
   6   0   2     3747.39     3706.15     52.88 o
   8   0   2     1228.37     1195.68     19.02 o
  10   0   2       61.06       71.94      8.34 o
 -11   1   2       25.99       35.32      5.85 o
 -10   1   2        1.00        1.96      1.66 o
  -9   1   2        3.86        2.53      3.03 o
  -8   1   2       30.25       23.51      0.99 o
  -7   1   2       10.92        9.82      1.26 o
  -6   1   2        3.87        3.47      0.59 o
  -5   1   2      174.19      170.14      6.04 o
  -4   1   2       82.15       68.24      2.64 o
  -3   1   2        1.15        1.85      0.50 o
  -2   1   2      126.02       82.89      2.75 o
  -1   1   2     9112.25     9309.17    282.19 o
   0   1   2     7112.82     6805.54    103.83 o
   1   1   2       38.95       34.66      2.20 o
   2   1   2     6859.21     6869.02     82.94 o
   3   1   2     7381.12     7601.17    130.01 o
   4   1   2     1398.47     1445.88     24.23 o
   5   1   2      338.30      375.60     11.42 o
   6   1   2        1.66        0.63      0.45 o
   7   1   2        0.00        0.42      0.63 o
   8   1   2       61.21       47.41      2.00 o
   9   1   2       23.39       24.16      4.53 o
  10   1   2        2.91       11.27      6.03 o
  11   1   2        3.70       -5.69      3.79 o
 -11   2   2       99.37       89.25     20.10 o
 -10   2   2       19.62       19.61      7.85 o
  -9   2   2      177.88      166.85     15.32 o
  -8   2   2      393.67      373.39      6.44 o
  -7   2   2      818.50      797.05     17.20 o
  -6   2   2      363.80      332.73      4.80 o
  -5   2   2      111.04      111.68     10.45 o
  -4   2   2      107.15       93.59      1.75 o
  -3   2   2      158.99      168.39      3.94 o
  -2   2   2     9805.82    10061.91    116.99 o
  -1   2   2    12901.51    12923.69    149.92 o
   0   2   2    11023.11    11162.72    129.75 o
   1   2   2     1039.95      992.44     10.96 o
   2   2   2     1166.99     1202.88     28.12 o
   3   2   2      471.54      487.22     16.48 o
   4   2   2      505.54      521.54      6.00 o
   5   2   2      590.80      554.31      7.37 o
   6   2   2      461.82      465.77      7.79 o
   7   2   2       80.36       67.78      1.67 o
   8   2   2      314.21      292.45      5.71 o
   9   2   2        5.42        6.02      0.95 o
  10   2   2      332.98      363.92     13.81 o
  11   2   2       26.46       42.99      8.36 o
 -11   3   2        9.67       17.62      2.91 o
 -10   3   2       67.73       67.10     11.98 o
  -9   3   2       51.21       51.73     11.96 o
  -8   3   2      460.94      467.37     11.57 o
  -7   3   2       31.31       23.58      2.07 o
  -6   3   2      268.31      281.15      4.42 o
  -5   3   2       94.83       88.03      1.75 o
  -4   3   2       42.55       49.57      4.49 o
  -3   3   2      167.30      227.93      4.36 o
  -2   3   2     1321.33     1292.92     19.27 o
  -1   3   2     1147.33     1298.70     16.17 o
   0   3   2      172.91      184.95      3.02 o
   1   3   2      108.79      149.28      5.66 o
   2   3   2      259.24      236.84      8.92 o
   3   3   2        6.28        9.74      0.87 o
   4   3   2        6.29        7.49      2.07 o
   5   3   2      254.72      271.33      5.73 o
   6   3   2       18.81       15.72      1.03 o
   7   3   2        6.28        5.52      3.26 o
   8   3   2       74.93       79.24      2.60 o
   9   3   2        5.04        5.15      4.61 o
  10   3   2       13.71       12.36      1.93 o
 -10   4   2       60.30       60.70     12.57 o
  -9   4   2       53.27       57.49      2.74 o
  -8   4   2       11.32       10.04      2.62 o
  -7   4   2       80.40       75.38      8.69 o
  -6   4   2      460.21      439.03      9.99 o
  -5   4   2      149.92      153.11      9.49 o
  -4   4   2      545.52      577.80     27.16 o
  -3   4   2      506.96      499.93     18.47 o
  -2   4   2       58.95       55.64      1.60 o
  -1   4   2        7.18        4.91      0.81 o
   0   4   2      265.98      279.91      9.94 o
   1   4   2     4603.99     4712.51     82.38 o
   2   4   2     1436.72     1585.02     24.78 o
   3   4   2     2195.11     2308.63     28.70 o
   4   4   2      288.25      285.89      4.59 o
   5   4   2       95.13       87.63      5.29 o
   6   4   2      200.05      189.80      9.36 o
   7   4   2      204.17      214.69      4.47 o
   8   4   2      135.74      137.34      5.27 o
   9   4   2       74.90       75.40      3.10 o
  10   4   2      171.60      212.43      8.86 o
 -10   5   2       12.06       18.95      2.35 o
  -9   5   2      105.14      102.18      5.15 o
  -8   5   2        0.11        0.31      1.62 o
  -7   5   2      159.54      156.13     11.66 o
  -6   5   2      183.07      164.96      3.64 o
  -5   5   2      672.99      636.13      9.81 o
  -4   5   2      645.09      655.33     10.21 o
  -3   5   2      492.13      555.37     11.61 o
  -2   5   2      166.86      165.43      3.37 o
  -1   5   2      866.19      820.16     15.34 o
   0   5   2      218.32      221.21      6.47 o
   1   5   2      283.84      247.66      4.15 o
   2   5   2      654.71      680.29     10.15 o
   3   5   2      381.20      321.89      6.61 o
   4   5   2      128.89      122.44      2.72 o
   5   5   2       91.90       82.85      2.21 o
   6   5   2      177.82      170.63     11.33 o
   7   5   2      685.35      713.27     12.43 o
   8   5   2      162.77      167.02     23.21 o
   9   5   2      190.13      179.19     11.75 o
  10   5   2       21.39       23.51      2.66 o
  -9   6   2      416.78      391.53     20.91 o
  -8   6   2       23.99       21.60      2.04 o
  -7   6   2      275.47      294.63     11.54 o
  -6   6   2       17.33       11.63      2.96 o
  -5   6   2      555.69      550.04     12.59 o
  -4   6   2      467.43      479.27      9.86 o
  -3   6   2       42.69       47.57      2.86 o
  -2   6   2      118.30      106.05     13.15 o
  -1   6   2       18.24       17.92      2.03 o
   0   6   2     1592.64     1700.51     65.32 o
   1   6   2      810.65      796.40     28.57 o
   2   6   2      178.99      171.76      4.69 o
   3   6   2       63.14       61.37      5.95 o
   4   6   2      217.46      183.69      4.85 o
   5   6   2      288.14      277.41      6.48 o
   6   6   2        1.27       -0.15      2.72 o
   7   6   2      681.47      638.78     34.74 o
   8   6   2       22.04       25.38      7.75 o
   9   6   2      292.32      314.83     25.28 o
  -9   7   2       23.74       25.64      7.35 o
  -8   7   2       75.64       70.77      7.18 o
  -7   7   2      111.44      132.85      4.83 o
  -6   7   2       35.36       39.43     11.45 o
  -5   7   2      114.65      132.57      4.24 o
  -4   7   2       71.74       79.84      5.61 o
  -3   7   2      115.95      101.22      9.72 o
  -2   7   2     2213.21     2237.00     86.82 o
  -1   7   2       83.71       99.89      3.68 o
   0   7   2      461.10      416.41     24.87 o
   1   7   2        0.45        8.78      2.23 o
   2   7   2      417.84      410.42     12.03 o
   3   7   2      302.05      335.12     10.63 o
   4   7   2       29.76       25.56      1.77 o
   5   7   2       22.98       17.63      2.33 o
   6   7   2       36.34       27.33      2.87 o
   7   7   2        5.32        8.90      2.10 o
   8   7   2        6.83       -1.29      2.61 o
  -8   8   2       63.86       68.18      4.80 o
  -7   8   2       13.39       25.53     11.17 o
  -6   8   2      157.51      169.87      8.04 o
  -5   8   2       47.12       29.76      3.11 o
  -4   8   2      192.69      177.21      8.29 o
  -3   8   2        0.42       -5.17      3.45 o
  -2   8   2      437.75      429.56      9.54 o
  -1   8   2        6.28        1.88      3.03 o
   0   8   2       21.16       26.16      4.49 o
   1   8   2      128.42      120.74      5.40 o
   2   8   2        0.57        0.15      1.84 o
   3   8   2      196.55      204.36      7.24 o
   4   8   2      213.86      243.45     36.03 o
   5   8   2      175.97      150.01      6.03 o
   6   8   2      306.51      324.38     10.88 o
   7   8   2        0.57        8.81      1.84 o
  -6   9   2       19.40        9.44      7.73 o
  -5   9   2       16.84       15.27      3.39 o
  -4   9   2      169.03      186.71     23.54 o
  -3   9   2       96.72      117.89      8.26 o
  -2   9   2        2.64        6.36     10.18 o
  -1   9   2        0.13        1.66      2.49 o
   0   9   2        0.43       13.51     13.01 o
   1   9   2        3.44        6.63      2.14 o
   2   9   2      497.40      458.08     31.46 o
   3   9   2      136.60      138.88     10.10 o
   4   9   2        1.71        7.47      4.51 o
   5   9   2        2.27        0.36      9.86 o
   6   9   2       58.56       60.28      6.16 o
  -5  10   2       11.65       19.73      3.60 o
  -4  10   2       20.00       28.95     12.71 o
  -3  10   2      168.15      181.22     35.57 o
  -2  10   2        3.88        4.08      3.15 o
  -1  10   2       13.70       12.41     10.45 o
   0  10   2        1.93        4.40      2.91 o
   1  10   2        2.76        1.75      6.38 o
   2  10   2      317.26      305.30     14.12 o
   3  10   2       49.51       46.02      3.93 o
   4  10   2      162.09      163.35     11.84 o
  -1  11   2        8.27       11.46      4.81 o
   0  11   2       36.33       39.76      6.85 o
 -11   0   3       25.97       24.78      2.89 o
  -9   0   3       11.65       20.26      1.82 o
  -7   0   3       64.59       69.99      2.43 o
  -5   0   3        3.03        1.66      0.63 o
  -3   0   3     2355.58     2086.69     33.06 o
   1   0   3     1475.38     1427.14     26.25 o
   3   0   3      112.65      156.75      2.89 o
   5   0   3       77.89       74.67      1.51 o
   7   0   3     2509.93     2516.78     40.66 o
   9   0   3      171.80      185.91     11.84 o
  11   0   3       71.46       55.56      8.42 o
 -11   1   3        0.01       12.71      4.68 o
 -10   1   3       75.15       80.28      4.40 o
  -9   1   3        3.86        1.89      1.15 o
  -8   1   3        5.43        8.51      2.60 o
  -7   1   3     1808.35     1750.09     24.85 o
  -6   1   3     1280.60     1339.00     78.78 o
  -5   1   3     2474.45     2505.02     24.53 o
  -4   1   3      612.42      612.77     13.24 o
  -3   1   3      143.60      127.17      2.44 o
  -2   1   3    18127.27    18238.73    197.64 o
  -1   1   3    10943.63    10268.56    112.01 o
   0   1   3      905.38      896.42     11.64 o
   1   1   3      597.70      618.88      7.85 o
   2   1   3     1594.26     1591.62     46.18 o
   3   1   3     1328.15     1441.70     15.49 o
   4   1   3      254.83      259.55      4.21 o
   5   1   3     1795.16     1928.52     19.78 o
   6   1   3      192.42      196.73      6.29 o
   7   1   3     1749.67     1659.08     19.54 o
   8   1   3      114.55       98.62      3.29 o
   9   1   3      451.43      472.21     12.19 o
  10   1   3      163.91      182.77     14.08 o
  11   1   3      202.53      221.82     15.94 o
 -11   2   3       24.72       30.08      2.51 o
 -10   2   3      207.74      225.07      6.89 o
  -9   2   3       83.34       72.47      3.17 o
  -8   2   3      320.17      339.77      6.04 o
  -7   2   3       54.39       41.04      3.48 o
  -6   2   3        0.34        0.04      0.72 o
  -5   2   3       24.48       29.24      3.22 o
  -4   2   3       89.20       85.93      1.86 o
  -3   2   3     3646.17     4058.36     48.57 o
  -2   2   3     4238.89     4116.50     48.92 o
  -1   2   3     7558.01     7535.83     82.61 o
   0   2   3      304.80      372.86     19.64 o
   1   2   3      756.25      669.45      8.42 o
   2   2   3      793.77      775.17     11.68 o
   3   2   3      741.74      755.67     27.19 o
   4   2   3        0.36        1.78      0.39 o
   5   2   3      161.30      162.45      2.21 o
   6   2   3      196.77      192.10      3.81 o
   7   2   3      195.80      193.03      3.38 o
   8   2   3        1.78        1.66      1.45 o
   9   2   3      261.16      233.17      7.96 o
  10   2   3       14.07       24.78      5.91 o
  11   2   3        1.45       14.06      5.43 o
 -11   3   3        0.40       -3.13      2.08 o
 -10   3   3      160.33      174.79     11.87 o
  -9   3   3       49.18       37.41      3.54 o
  -8   3   3     1131.71     1135.08     40.13 o
  -7   3   3      327.65      302.32     12.13 o
  -6   3   3      403.22      392.90     15.18 o
  -5   3   3      134.00      140.79      2.60 o
  -4   3   3       48.58       37.24      1.23 o
  -3   3   3      118.48      124.58      4.85 o
  -2   3   3      236.37      221.48      6.25 o
  -1   3   3      109.56      140.41      8.28 o
   0   3   3      379.62      319.64     10.90 o
   1   3   3       29.35       30.02      5.52 o
   2   3   3       39.20       38.49      1.71 o
   3   3   3       54.52       52.53      1.58 o
   4   3   3       61.70       78.36      2.83 o
   5   3   3     1478.80     1455.95     24.38 o
   6   3   3      223.93      237.96      6.97 o
   7   3   3     1415.68     1333.63     35.40 o
   8   3   3      117.14      137.98      3.34 o
   9   3   3        0.23        2.91      2.07 o
  10   3   3       73.04       85.81      4.29 o
 -10   4   3        5.51        8.90      1.97 o
  -9   4   3       60.55       60.09      2.84 o
  -8   4   3       19.79       21.37      1.51 o
  -7   4   3      329.07      306.21      6.08 o
  -6   4   3        1.70       -0.30      2.42 o
  -5   4   3      233.39      243.74     13.63 o
  -4   4   3      371.57      405.87      8.03 o
  -3   4   3       63.58       48.76      2.73 o
  -2   4   3      576.37      557.69      8.54 o
  -1   4   3     1185.45     1286.50     17.65 o
   0   4   3       49.21       40.61      2.02 o
   1   4   3      219.30      208.11      6.89 o
   2   4   3      639.65      553.25      7.66 o
   3   4   3      138.70      129.58      3.80 o
   4   4   3       53.76       73.47      7.59 o
   5   4   3      784.82      765.85     17.68 o
   6   4   3       13.03       13.95      1.46 o
   7   4   3        2.60       -1.78      1.25 o
   8   4   3       13.40       19.94      1.85 o
   9   4   3       55.62       63.37      4.38 o
  10   4   3       62.67       91.53      4.99 o
 -10   5   3      389.88      420.07     19.63 o
  -9   5   3       56.09       50.74      6.65 o
  -8   5   3      130.27      125.88      8.76 o
  -7   5   3      386.23      394.47     12.40 o
  -6   5   3     1638.71     1614.89     45.97 o
  -5   5   3        3.17        5.76      1.32 o
  -4   5   3      114.94      101.72      4.97 o
  -3   5   3       68.61       68.43      4.20 o
  -2   5   3      601.27      511.97     12.40 o
  -1   5   3       47.03       56.76      1.54 o
   0   5   3       11.40       24.32      4.40 o
   1   5   3       27.10       30.90      2.81 o
   2   5   3       12.06       22.01      2.08 o
   3   5   3      161.76      143.51      3.16 o
   4   5   3      361.38      404.90     14.56 o
   5   5   3      454.89      489.83     11.54 o
   6   5   3      618.23      597.70     31.24 o
   7   5   3       13.69       15.32      6.10 o
   8   5   3      143.04      136.11      5.03 o
   9   5   3       23.07       21.18      3.21 o
  10   5   3        0.44       -3.11      2.07 o
  -9   6   3       12.61        5.12      3.66 o
  -8   6   3        0.73        1.86      1.77 o
  -7   6   3      110.45      115.94      7.40 o
  -6   6   3      140.56      116.08      3.60 o
  -5   6   3       98.83       96.90      3.63 o
  -4   6   3      144.79      161.37     14.76 o
  -3   6   3        3.69        1.95      1.61 o
  -2   6   3      372.50      369.85     10.31 o
  -1   6   3      272.78      291.50      6.29 o
   0   6   3      562.04      610.26     10.47 o
   1   6   3      132.36       98.60      3.69 o
   2   6   3      354.79      375.55     26.04 o
   3   6   3      491.20      506.82     12.95 o
   4   6   3      312.41      318.67      6.32 o
   5   6   3      249.75      224.32      4.79 o
   6   6   3      541.52      553.89      9.80 o
   7   6   3       22.13       21.96      2.63 o
   8   6   3      229.34      269.49      8.78 o
   9   6   3        4.39        7.73      3.14 o
  -9   7   3        0.83        2.21      4.73 o
  -8   7   3      284.09      254.03     16.89 o
  -7   7   3        0.16        2.24      4.69 o
  -6   7   3      216.70      247.56     15.43 o
  -5   7   3       45.66       27.81      6.20 o
  -4   7   3     1233.81     1157.13     39.65 o
  -3   7   3     1068.28     1128.70     62.82 o
  -2   7   3      471.13      512.75     12.48 o
  -1   7   3       82.57       66.95      4.03 o
   0   7   3      125.05      134.47     11.85 o
   1   7   3        0.22        6.05      5.99 o
   2   7   3       99.70       92.63     12.75 o
   3   7   3      221.65      239.78      7.82 o
   4   7   3      167.06      145.08      4.52 o
   5   7   3      186.79      167.46     21.18 o
   6   7   3       38.74       41.17      3.15 o
   7   7   3      177.64      152.68     13.64 o
   8   7   3      266.68      300.80     10.61 o
  -8   8   3       46.06       44.32      5.50 o
  -7   8   3       58.01       28.78     10.31 o
  -6   8   3       30.12       35.01     14.16 o
  -5   8   3       34.44       47.41      8.82 o
  -4   8   3       16.86       16.16      7.89 o
  -3   8   3       69.70       50.47     11.90 o
  -2   8   3      140.78      155.86     23.57 o
  -1   8   3       56.55       55.99      3.44 o
   0   8   3        0.90        1.55      1.86 o
   1   8   3       40.34       47.70      9.00 o
   2   8   3       36.53       25.06      2.91 o
   3   8   3      440.60      479.30     24.71 o
   4   8   3        6.22        9.85      5.12 o
   5   8   3      392.36      408.35      9.71 o
   6   8   3        0.02       -3.21      8.88 o
   7   8   3      429.71      444.60     14.65 o
  -6   9   3      139.73      180.43     17.42 o
  -5   9   3      206.86      230.81     11.28 o
  -4   9   3       47.46       26.79      3.11 o
  -3   9   3      223.32      184.32      9.03 o
  -2   9   3       40.20       37.43      3.48 o
  -1   9   3       78.81       64.85      3.88 o
   0   9   3        5.85       10.45      2.41 o
   1   9   3      132.04      119.77      4.70 o
   2   9   3       49.48       81.05     16.61 o
   3   9   3       69.40       65.89     11.01 o
   4   9   3       38.48       34.10      3.11 o
   5   9   3       16.23       10.26      2.96 o
   6   9   3       97.82       95.39      5.01 o
  -5  10   3        5.01        7.56      3.75 o
  -4  10   3        0.27       -4.44      2.96 o
  -3  10   3       49.94       67.00      6.06 o
  -2  10   3        0.00        5.14      2.50 o
  -1  10   3        0.08       -2.23      2.97 o
   0  10   3        0.57        7.33      4.15 o
   1  10   3      193.78      198.75     14.69 o
   2  10   3      200.47      161.68     28.60 o
   3  10   3      144.39      137.91      6.47 o
   4  10   3       72.41       66.41      5.91 o
  -1  11   3      245.64      262.46     10.57 o
   0  11   3       54.68       45.10      4.73 o
   1  11   3       54.56       53.42      5.51 o
 -10   0   4       68.17       59.29      4.02 o
  -8   0   4      424.63      398.39      8.09 o
  -6   0   4       88.13       57.09      1.97 o
  -4   0   4      524.14      485.94      7.02 o
  -2   0   4    22134.86    21647.13    383.32 o
   0   0   4     2955.15     2961.84     53.57 o
   2   0   4     5133.87     5311.10     73.83 o
   4   0   4     3260.12     3727.33     84.83 o
   6   0   4      249.71      283.85      6.35 o
   8   0   4      419.88      472.01     20.76 o
  10   0   4       84.91      101.48      9.32 o
 -11   1   4      108.24      117.10      8.81 o
 -10   1   4       23.01       20.78      3.68 o
  -9   1   4       23.92       17.02      3.44 o
  -8   1   4       44.63       44.03      3.19 o
  -7   1   4       80.72       95.50      2.99 o
  -6   1   4      357.27      367.63     12.26 o
  -5   1   4      100.78       97.89      1.91 o
  -4   1   4     1747.65     1847.31     20.18 o
  -3   1   4     2622.22     2703.73     63.71 o
  -2   1   4     5135.64     5433.08     64.41 o
  -1   1   4    17780.32    17620.48    191.53 o
   0   1   4      226.23      169.05      2.35 o
   1   1   4     1984.45     2064.76     42.27 o
   2   1   4      780.79      706.64      8.65 o
   3   1   4      470.42      494.68     10.66 o
   4   1   4      126.13      117.62      2.14 o
   5   1   4      311.94      293.84     13.40 o
   6   1   4      323.18      343.51      6.49 o
   7   1   4       30.75       29.16      0.93 o
   8   1   4     1099.91     1099.30     17.23 o
   9   1   4      356.01      309.50     16.78 o
  10   1   4      234.90      237.18     16.95 o
  11   1   4       74.11       89.06     10.39 o
 -11   2   4        2.22        3.14      4.69 o
 -10   2   4       18.03       13.84      3.31 o
  -9   2   4      143.90      138.67      3.97 o
  -8   2   4       64.21       70.29      2.21 o
  -7   2   4      740.05      773.84     16.93 o
  -6   2   4     1898.36     1956.93     42.24 o
  -5   2   4      193.73      183.95     10.14 o
  -4   2   4        0.68        1.19      0.50 o
  -3   2   4     3390.81     3427.86     41.02 o
  -2   2   4      556.35      459.20      5.70 o
  -1   2   4     6087.38     5861.69     68.48 o
   0   2   4      410.02      344.96     14.19 o
   1   2   4      613.19      621.32     11.54 o
   2   2   4       25.65       41.54      1.95 o
   3   2   4       69.43       76.20      2.89 o
   4   2   4      712.50      666.40      8.08 o
   5   2   4      156.05      147.29      4.58 o
   6   2   4      325.71      316.16      4.75 o
   7   2   4       49.00       46.08      6.22 o
   8   2   4       25.57       20.53      2.10 o
   9   2   4       10.62        6.93      1.45 o
  10   2   4       46.14       40.56      7.19 o
 -11   3   4      122.57      110.26      5.32 o
 -10   3   4       19.40       23.04      4.41 o
  -9   3   4       48.35       41.82      2.74 o
  -8   3   4      161.52      160.75      5.90 o
  -7   3   4        5.33        5.96      1.78 o
  -6   3   4      122.06      108.10      2.43 o
  -5   3   4       63.77       55.54      4.54 o
  -4   3   4      547.51      602.31     12.43 o
  -3   3   4     1098.84     1235.14     49.88 o
  -2   3   4      578.40      585.70      7.43 o
  -1   3   4      967.24      916.01     11.15 o
   0   3   4      554.65      562.05      7.02 o
   1   3   4       10.97        5.43      0.77 o
   2   3   4     1309.40     1488.19     39.57 o
   3   3   4     2140.94     2122.83     22.97 o
   4   3   4        1.21        1.80      0.58 o
   5   3   4      152.25      143.05      7.96 o
   6   3   4       32.73       35.35      0.95 o
   7   3   4      663.15      675.03     10.43 o
   8   3   4      225.36      201.20      6.98 o
   9   3   4       10.70       14.50      2.10 o
  10   3   4       78.40       77.70      7.65 o
 -10   4   4       29.75       32.33      3.31 o
  -9   4   4       47.89       43.64     10.53 o
  -8   4   4       17.18       17.47      5.86 o
  -7   4   4        9.70        7.34      2.08 o
  -6   4   4      214.61      182.64      7.63 o
  -5   4   4      793.15      707.29     19.23 o
  -4   4   4      254.91      312.84      5.43 o
  -3   4   4      898.62      876.61     14.14 o
  -2   4   4     2399.32     2613.53     30.35 o
  -1   4   4     1396.32     1278.02     25.32 o
   0   4   4       28.05       22.35      2.24 o
   1   4   4      712.34      637.47     21.21 o
   2   4   4     3847.99     4094.32    166.02 o
   3   4   4       13.01        7.90      0.80 o
   4   4   4      140.64      139.15      2.52 o
   5   4   4       87.76       87.40      1.81 o
   6   4   4      387.95      352.49      6.27 o
   7   4   4      338.35      305.25      9.10 o
   8   4   4      102.66       90.90      4.28 o
   9   4   4      171.09      184.72      8.25 o
  10   4   4       16.50       20.13      2.72 o
 -10   5   4       59.59       55.36      6.08 o
  -9   5   4       87.01       89.11      4.13 o
  -8   5   4        0.32        2.15      1.07 o
  -7   5   4      123.84      124.64      8.81 o
  -6   5   4      127.23      112.16      3.31 o
  -5   5   4       74.53       72.45      2.70 o
  -4   5   4        7.60        6.88      1.29 o
  -3   5   4      252.05      266.36      5.98 o
  -2   5   4       71.66       80.05      2.10 o
  -1   5   4       53.05       31.70      1.44 o
   0   5   4     1006.18     1102.06     13.94 o
   1   5   4       18.57       22.07      3.89 o
   2   5   4      184.70      224.34      4.38 o
   3   5   4      697.80      723.74     36.24 o
   4   5   4      149.76      165.81      3.53 o
   5   5   4      338.97      344.13     20.71 o
   6   5   4        4.61        5.16      1.01 o
   7   5   4       10.60       12.46      1.70 o
   8   5   4       10.01       12.73      3.35 o
   9   5   4        9.34       25.81      3.37 o
  -9   6   4        6.54       15.29     11.52 o
  -8   6   4        1.61       -1.36      7.22 o
  -7   6   4       87.21       82.69     14.21 o
  -6   6   4       31.49       30.49     12.41 o
  -5   6   4     1409.19     1432.59     66.91 o
  -4   6   4       93.74       93.99      6.03 o
  -3   6   4     1360.60     1375.45     27.99 o
  -2   6   4       79.28       68.97      9.94 o
  -1   6   4     1349.60     1493.61     25.70 o
   0   6   4      568.52      603.02     40.55 o
   1   6   4      938.21      880.29     32.05 o
   2   6   4       86.79       81.99      3.13 o
   3   6   4      301.92      253.27      5.31 o
   4   6   4        3.91        2.20      1.25 o
   5   6   4       27.60       32.16      6.61 o
   6   6   4        1.11        4.51      1.59 o
   7   6   4        3.48        5.12      1.51 o
   8   6   4        0.78        0.84      3.45 o
   9   6   4       92.31      103.54      6.18 o
  -9   7   4      113.46      125.36      6.91 o
  -8   7   4       16.54       18.86      2.89 o
  -7   7   4        1.16       -2.02      1.88 o
  -6   7   4       78.22       85.77     12.54 o
  -5   7   4       76.67       79.85      3.74 o
  -4   7   4       97.49       71.78     11.59 o
  -3   7   4        2.49        6.78      4.28 o
  -2   7   4      231.94      247.58      6.44 o
  -1   7   4        1.51        1.76      1.76 o
   0   7   4      537.41      571.99     29.73 o
   1   7   4      176.35      204.38      8.48 o
   2   7   4      133.22      117.81      3.88 o
   3   7   4      712.12      711.71     13.16 o
   4   7   4      135.66      128.90      4.29 o
   5   7   4       23.73       32.15      3.46 o
   6   7   4       89.28       87.86      3.55 o
   7   7   4      174.26      144.67      7.24 o
   8   7   4       12.08       20.37      5.51 o
  -8   8   4       37.16       20.38      3.38 o
  -7   8   4       22.17       45.11      4.86 o
  -6   8   4      181.75      169.68      9.91 o
  -5   8   4        9.22        8.26      1.91 o
  -3   8   4      548.99      551.11     24.19 o
  -2   8   4      232.98      242.17      7.35 o
  -1   8   4      192.67      208.13     16.70 o
   0   8   4      828.71      803.14     41.08 o
   1   8   4      300.92      286.82     28.25 o
   2   8   4      451.06      445.05      9.93 o
   3   8   4        3.32        2.41      1.79 o
   4   8   4       25.92       19.06      4.48 o
   5   8   4      115.07       90.81     13.06 o
   6   8   4       28.69       31.83      2.85 o
   7   8   4        0.42       -3.77      2.51 o
  -6   9   4       32.76       47.85      3.39 o
  -5   9   4       34.57       25.30      5.73 o
  -4   9   4       88.58       96.76      4.32 o
  -3   9   4      271.82      277.06     10.60 o
  -2   9   4       50.54       47.92      9.43 o
  -1   9   4       26.77       40.48      3.12 o
   0   9   4       18.96       16.13      3.76 o
   1   9   4       88.56      103.63     15.41 o
   2   9   4      135.93      142.48      5.75 o
   3   9   4       63.89       71.88     11.26 o
   4   9   4        7.40        7.37      2.50 o
   5   9   4      174.60      146.06      7.69 o
   6   9   4      179.81      173.86      7.52 o
  -4  10   4       97.73       89.55      5.36 o
  -3  10   4        5.29        8.59      8.72 o
  -2  10   4      296.63      305.28     10.19 o
  -1  10   4       41.59       27.61      4.25 o
   0  10   4       25.85       20.24      9.60 o
   1  10   4       91.34      117.53     10.98 o
   2  10   4       60.77       78.86      4.08 o
   3  10   4       49.94       36.60      4.21 o
   4  10   4       34.63       30.18      6.63 o
   0  11   4        0.42       -1.49      3.16 o
 -11   0   5       12.21        5.85      3.14 o
  -9   0   5      319.21      309.27      9.16 o
  -7   0   5       80.01       78.21      2.81 o
  -5   0   5      343.92      333.65      5.28 o
  -3   0   5       18.92       11.77      1.09 o
  -1   0   5     3501.28     3478.89     49.53 o
   1   0   5     2762.33     2896.03     45.17 o
   5   0   5       50.42       50.51      2.68 o
   7   0   5      265.49      196.72     11.38 o
   9   0   5      228.76      298.66     16.01 o
  11   0   5       53.89       43.56      7.06 o
 -11   1   5        3.20        1.66      2.28 o
 -10   1   5       76.14       73.10      7.75 o
  -9   1   5       11.36       13.71      5.94 o
  -8   1   5       47.30       40.39      1.62 o
  -7   1   5      110.94      103.03      2.38 o
  -6   1   5        1.21        0.56      3.26 o
  -5   1   5        2.24        9.30      1.02 o
  -4   1   5        0.80        1.27      0.74 o
  -3   1   5       16.78        6.75      1.46 o
  -2   1   5     1267.62     1220.54     31.82 o
  -1   1   5    11130.06    10953.53    127.68 o
   0   1   5     5360.14     5369.56    105.17 o
   1   1   5     8718.32     8391.00     81.85 o
   2   1   5     1613.27     1768.80     23.72 o
   3   1   5     8393.24     8984.66    200.00 o
   4   1   5      617.34      613.81      8.26 o
   5   1   5     1154.87     1149.16     14.81 o
   6   1   5       95.57      101.21      2.09 o
   7   1   5       39.05       37.71      1.85 o
   8   1   5      192.94      165.11      5.85 o
   9   1   5      142.46      159.14     12.47 o
  10   1   5        1.57        7.10      4.78 o
 -11   2   5       15.59       15.71      2.15 o
 -10   2   5       51.94       49.53      6.59 o
  -9   2   5       45.79       47.23      7.07 o
  -8   2   5       42.71       49.01      5.12 o
  -7   2   5      818.27      853.07     43.74 o
  -6   2   5       75.52       67.12      2.99 o
  -5   2   5      374.59      365.44      4.97 o
  -4   2   5      254.51      227.95      3.23 o
  -3   2   5      223.33      240.14      3.77 o
  -2   2   5      547.67      570.74      7.95 o
  -1   2   5     1473.50     1539.27     45.10 o
   0   2   5      335.68      345.64      6.74 o
   1   2   5       79.22       87.83      1.53 o
   2   2   5        0.93        2.10      0.74 o
   3   2   5     2822.98     3130.75     35.01 o
   4   2   5        0.38        2.35      1.77 o
   5   2   5        9.29       16.52      0.95 o
   6   2   5      305.00      294.81     24.83 o
   7   2   5      186.17      175.14     14.16 o
   8   2   5        3.33        7.96      1.47 o
   9   2   5      198.60      178.87      6.20 o
  10   2   5       64.18       23.51      6.03 o
 -11   3   5        0.46       -3.12      2.51 o
  -9   3   5       22.26       32.07      2.69 o
  -8   3   5      576.04      578.67      9.27 o
  -7   3   5      239.24      213.40      3.97 o
  -6   3   5      446.94      448.15     25.53 o
  -5   3   5        7.68       10.84      4.62 o
  -4   3   5      137.87      120.49      9.27 o
  -3   3   5     1790.12     2040.67     24.04 o
  -2   3   5     4472.07     4624.06     87.72 o
  -1   3   5      948.13      885.65     11.16 o
   0   3   5        5.94        1.06      0.84 o
   1   3   5      626.05      616.33      8.08 o
   2   3   5     2641.74     2774.52     51.84 o
   3   3   5      548.51      574.05      6.61 o
   4   3   5        2.82        0.65      1.15 o
   5   3   5      339.77      333.97     16.85 o
   6   3   5      381.27      377.98      5.67 o
   7   3   5      208.25      181.01     13.36 o
   8   3   5      186.37      172.73      6.47 o
   9   3   5       77.72       84.74      4.27 o
  10   3   5        7.66        8.80      4.38 o
 -10   4   5      169.13      148.11      7.59 o
  -9   4   5       53.71       36.85      3.53 o
  -8   4   5      182.51      177.29      4.26 o
  -7   4   5      400.95      404.26     32.57 o
  -6   4   5      881.86      878.79     17.16 o
  -5   4   5        4.74        6.85      1.77 o
  -4   4   5     1126.78     1190.67     50.48 o
  -3   4   5     2686.45     2944.95     70.69 o
  -2   4   5      274.73      295.71      5.97 o
  -1   4   5      627.33      723.64      9.36 o
   0   4   5      205.23      233.75      7.75 o
   1   4   5      376.50      347.75      8.08 o
   2   4   5       33.19       36.68      2.10 o
   3   4   5       43.61       31.13      3.26 o
   4   4   5      414.24      436.89      8.47 o
   5   4   5      594.22      613.75     10.06 o
   6   4   5       42.72       42.45      1.45 o
   7   4   5      311.14      294.71      9.94 o
   8   4   5      387.96      400.71     12.76 o
   9   4   5      181.41      187.88      8.34 o
  10   4   5       30.70       23.92      4.67 o
 -10   5   5      201.16      236.65     24.95 o
  -9   5   5       39.49       34.38      9.98 o
  -8   5   5       22.38       21.53      4.56 o
  -7   5   5        2.81        3.60      1.34 o
  -6   5   5        1.15        2.19      3.98 o
  -5   5   5      143.24      116.51      3.27 o
  -4   5   5      571.38      526.54     11.92 o
  -3   5   5       29.61       34.41      1.96 o
  -2   5   5      241.39      233.18     12.45 o
  -1   5   5      201.27      230.07     12.95 o
   0   5   5     2161.30     2286.81    147.10 o
   1   5   5      520.48      544.23      9.09 o
   2   5   5      658.66      696.37     18.33 o
   3   5   5       38.64       37.28      1.61 o
   4   5   5       19.46       13.71      2.40 o
   5   5   5      159.54      183.57     13.52 o
   6   5   5      103.27      115.07      3.05 o
   7   5   5      187.92      171.22     15.48 o
   8   5   5        5.91        8.24      2.41 o
   9   5   5      196.49      221.40     14.64 o
  -9   6   5      101.27      106.90     12.15 o
  -8   6   5      295.25      370.06     12.18 o
  -7   6   5       26.26       26.44      2.06 o
  -6   6   5      288.43      325.56     28.99 o
  -5   6   5       36.90       27.73      2.42 o
  -4   6   5      574.60      581.40     11.59 o
  -3   6   5      272.14      219.94      8.38 o
  -2   6   5      335.80      323.92     13.82 o
  -1   6   5       13.68       11.12      1.86 o
   0   6   5      808.43      848.53     15.79 o
   1   6   5      250.92      270.30      5.60 o
   2   6   5        7.27        9.64      2.31 o
   3   6   5      142.08      121.19      3.44 o
   4   6   5      604.71      655.12     31.14 o
   5   6   5       20.90       17.24      2.40 o
   6   6   5       50.35       57.62      2.53 o
   7   6   5       88.04      102.42      5.83 o
   8   6   5      231.68      257.55      8.70 o
   9   6   5       13.10       14.50      2.77 o
  -9   7   5        7.27       10.79      4.49 o
  -8   7   5        4.84        4.45     10.13 o
  -7   7   5        9.68       11.62      2.51 o
  -6   7   5       73.17       71.13      3.62 o
  -5   7   5       77.06       55.26     13.53 o
  -4   7   5        2.77       -1.10      1.78 o
  -3   7   5       25.10       17.16      4.84 o
  -2   7   5      661.36      752.51     23.82 o
  -1   7   5       46.10       45.50      4.38 o
   0   7   5      835.04      795.65     40.36 o
   1   7   5       86.48       70.50     11.23 o
   2   7   5      873.04      915.30     51.26 o
   3   7   5       98.98       96.15     11.59 o
   4   7   5      380.68      370.19     15.03 o
   5   7   5      624.17      678.96     69.20 o
   6   7   5       60.85       53.04      3.55 o
   7   7   5      253.16      266.92     11.76 o
   8   7   5       27.35       25.77      2.34 o
  -8   8   5       17.98       24.60      7.00 o
  -7   8   5       34.08       46.47      4.55 o
  -6   8   5        8.87        9.90     10.05 o
  -5   8   5        0.30        6.80      3.14 o
  -4   8   5        1.66       -3.54      2.72 o
  -3   8   5       80.72       62.85     10.37 o
  -2   8   5       27.32       16.30      3.50 o
  -1   8   5      340.69      368.09     26.18 o
   0   8   5      126.73      143.38      5.90 o
   1   8   5       57.49       47.80      4.17 o
   2   8   5       64.13       55.11      8.61 o
   3   8   5      336.24      351.08      8.62 o
   4   8   5        2.35       10.24      8.24 o
   5   8   5       20.79       19.88      3.60 o
   6   8   5       43.49       47.07      4.17 o
   7   8   5       18.28       20.49      2.35 o
  -6   9   5        1.50       -0.96      3.98 o
  -5   9   5       43.42       43.95      6.72 o
  -4   9   5        1.53        3.86      4.50 o
  -3   9   5      170.22      173.84      6.60 o
  -2   9   5       52.08       49.89      5.55 o
  -1   9   5       28.03       39.55      6.77 o
   0   9   5       15.12       26.02      6.74 o
   1   9   5      428.63      439.76     10.51 o
   2   9   5      176.73      188.76      6.74 o
   3   9   5      125.86      148.00      8.09 o
   4   9   5       40.31       43.73      4.72 o
   5   9   5       66.04       63.36     13.53 o
   6   9   5      101.37       90.05     13.49 o
  -4  10   5       45.00       34.94     13.47 o
  -3  10   5       30.50       27.11      6.63 o
  -2  10   5       88.00       98.54      4.62 o
  -1  10   5       47.81       45.11      4.67 o
   0  10   5        3.05        4.29      2.13 o
   1  10   5      111.69       92.56     14.21 o
   2  10   5       15.35       15.38      8.04 o
   3  10   5       50.20       66.79     13.13 o
   4  10   5       33.69       33.03     11.02 o
 -10   0   6        0.56       -3.54      2.51 o
  -8   0   6     1079.21     1046.50     21.54 o
  -6   0   6      135.51      154.23      3.23 o
  -4   0   6     3221.39     3434.64     44.10 o
  -2   0   6     4102.38     4406.10     61.49 o
   0   0   6      973.92      983.79     13.62 o
   2   0   6     2121.05     1988.71     36.14 o
   4   0   6     2752.19     2830.98     64.69 o
   6   0   6       31.46       20.13      3.00 o
   8   0   6      614.62      963.01     36.83 o
  10   0   6      136.56      156.39     12.32 o
 -11   1   6       86.93       95.62      4.69 o
 -10   1   6        6.56        6.67      4.93 o
  -9   1   6       11.26       13.81      1.95 o
  -8   1   6      283.84      253.58      6.00 o
  -7   1   6      420.98      416.41     10.01 o
  -6   1   6      169.30      176.65      3.23 o
  -5   1   6     1126.76     1142.53     14.17 o
  -4   1   6       34.81       55.33      6.82 o
  -3   1   6      300.93      317.45      8.23 o
  -2   1   6     5913.30     6322.18     69.12 o
  -1   1   6     2364.56     2359.57     30.82 o
   0   1   6      641.78      584.79      6.05 o
   1   1   6     1778.44     1884.62     18.20 o
   2   1   6     4669.33     4766.20    108.09 o
   3   1   6      528.72      603.46     25.75 o
   4   1   6      429.54      487.17      6.73 o
   5   1   6      181.26      164.61      4.61 o
   6   1   6       10.86        5.90      1.07 o
   7   1   6      671.06      715.87     19.72 o
   8   1   6       21.11       20.26      4.81 o
   9   1   6       25.89       21.48      9.68 o
  10   1   6       89.16       98.03      9.74 o
 -11   2   6       14.70       12.08      2.10 o
 -10   2   6       49.09       68.48      4.57 o
  -9   2   6      198.40      207.72      7.66 o
  -8   2   6      165.53      166.70      8.95 o
  -7   2   6      575.70      606.43     10.67 o
  -6   2   6      112.85      129.14      5.74 o
  -5   2   6      108.30      120.99      4.26 o
  -4   2   6      386.72      453.77      5.63 o
  -3   2   6        1.76        1.90      0.74 o
  -2   2   6     4472.43     4684.20     51.83 o
  -1   2   6        0.01       -1.20      0.80 o
   0   2   6     4395.28     4278.70     50.41 o
   1   2   6        7.04       21.94      2.13 o
   2   2   6        9.96        7.12      0.54 o
   3   2   6      937.46     1008.62     12.66 o
   4   2   6      119.23      138.85      5.78 o
   5   2   6     1023.33     1017.82     50.36 o
   6   2   6      442.37      372.31      8.94 o
   7   2   6       11.79        5.00      0.66 o
   8   2   6       38.19       53.21      2.74 o
   9   2   6       69.65       60.63      4.73 o
  10   2   6      183.09      281.42     17.47 o
 -11   3   6        9.69       15.84      8.39 o
 -10   3   6      105.59      110.12      8.35 o
  -9   3   6       59.06       60.58      4.78 o
  -8   3   6      216.54      207.68     15.42 o
  -7   3   6      215.41      209.79     13.17 o
  -6   3   6       46.19       44.05      1.38 o
  -5   3   6        0.19       -0.57      0.58 o
  -4   3   6      164.70      190.20      4.20 o
  -3   3   6     5115.70     5163.05     62.79 o
  -2   3   6      969.22     1050.83     13.49 o
  -1   3   6       76.98       67.01      5.72 o
   0   3   6       91.54      109.07      2.13 o
   1   3   6     2167.32     2263.59     28.04 o
   2   3   6      148.51      174.78      8.35 o
   3   3   6      756.67      823.11      9.35 o
   4   3   6      312.71      323.84      4.25 o
   5   3   6      366.71      363.16      4.86 o
   6   3   6       70.38      103.24      4.42 o
   7   3   6        8.33        9.08      2.55 o
   8   3   6      106.92       81.58      7.06 o
   9   3   6       23.32       24.51      2.16 o
  10   3   6        0.01       12.99      3.96 o
 -10   4   6       20.45       25.05      3.69 o
  -9   4   6       63.29       53.67      6.57 o
  -8   4   6      343.67      302.18      8.55 o
  -7   4   6      182.40      164.94      4.33 o
  -6   4   6       28.64       21.31      4.77 o
  -5   4   6        3.54        2.91      1.34 o
  -4   4   6      650.70      627.80     12.33 o
  -3   4   6     1029.70      959.21     12.89 o
  -2   4   6      620.84      705.15      9.95 o
  -1   4   6     1620.36     1751.25     22.08 o
   0   4   6     2145.50     2198.24     67.35 o
   1   4   6     2005.64     2039.68     54.80 o
   2   4   6       92.74       83.56      2.51 o
   3   4   6      626.82      629.89     41.89 o
   4   4   6       61.88       51.24      1.39 o
   5   4   6     1363.22     1307.34     18.37 o
   6   4   6      592.55      562.98     13.68 o
   7   4   6      750.70      768.20     39.33 o
   8   4   6       22.46       24.93      2.45 o
   9   4   6      102.25      104.71      5.93 o
  10   4   6       43.62       49.69      6.72 o
 -10   5   6        2.11        3.33      3.96 o
  -9   5   6      121.29      124.33     21.34 o
  -8   5   6       22.86       25.21      5.88 o
  -7   5   6        2.24        1.47      0.94 o
  -6   5   6       74.32       69.62     15.63 o
  -5   5   6      686.65      694.40     18.02 o
  -4   5   6       30.84       31.11      5.87 o
  -3   5   6      809.56      772.94     18.61 o
  -2   5   6       63.96       87.19      3.52 o
  -1   5   6     2186.14     2223.88     37.61 o
   0   5   6      202.97      198.33      4.41 o
   1   5   6      998.99      999.66     15.61 o
   2   5   6     1018.11     1093.75     17.02 o
   3   5   6       52.84       48.10      6.10 o
   4   5   6      103.75       99.10      9.50 o
   5   5   6      636.54      637.74      9.26 o
   6   5   6      151.34      144.94      3.85 o
   7   5   6        0.82       -1.12      6.30 o
   8   5   6       10.23       16.30      2.68 o
   9   5   6        9.76        7.73      2.10 o
  -9   6   6      253.28      258.78     24.65 o
  -8   6   6       65.99       79.86     10.90 o
  -7   6   6      111.34       80.92      8.09 o
  -6   6   6       22.82       28.74     10.84 o
  -5   6   6      565.00      569.78     42.12 o
  -4   6   6        0.01       -1.93      1.85 o
  -3   6   6       60.61       52.40      6.03 o
  -2   6   6       17.20       10.98      1.93 o
  -1   6   6      659.20      691.06     21.31 o
   0   6   6      479.31      468.92     10.33 o
   1   6   6     1089.00     1115.29     33.95 o
   2   6   6       24.70       22.95      4.48 o
   3   6   6      981.26     1051.57     52.33 o
   4   6   6        0.38       -0.58      1.36 o
   5   6   6      686.98      616.19     20.85 o
   6   6   6      132.94      153.23      4.28 o
   7   6   6      185.06      196.33      9.90 o
   8   6   6       12.01       14.50      2.53 o
  -8   7   6       15.97       15.77      3.68 o
  -7   7   6      192.57      190.34     21.90 o
  -6   7   6       15.56       21.10      4.32 o
  -5   7   6       24.89       16.95      7.66 o
  -4   7   6       62.50       64.53      5.60 o
  -3   7   6      184.26      195.72     10.14 o
  -2   7   6       69.99       61.03      2.96 o
  -1   7   6       66.26       81.27     14.25 o
   0   7   6       26.38       29.31     13.14 o
   1   7   6      226.66      229.34     10.96 o
   2   7   6      109.45       97.32     13.47 o
   3   7   6      217.58      201.03     18.27 o
   4   7   6      502.59      505.11     17.89 o
   5   7   6       23.83       21.93      2.44 o
   6   7   6       88.35       87.54      3.54 o
   7   7   6        0.26        7.56      2.95 o
   8   7   6       13.66        4.59      2.72 o
  -7   8   6       43.36       53.36      3.77 o
  -6   8   6       54.60       56.19      9.82 o
  -5   8   6       33.27       25.77      2.59 o
  -4   8   6       57.82       53.00      4.84 o
  -3   8   6        5.42        1.51      2.51 o
  -2   8   6       10.48        3.46      6.40 o
  -1   8   6       12.14        5.71      2.01 o
   0   8   6      134.23      132.92      4.60 o
   1   8   6      200.61      206.78     10.29 o
   2   8   6      406.04      427.21      9.73 o
   3   8   6        0.46        4.39      1.83 o
   4   8   6      122.60      112.23      5.05 o
   5   8   6       80.67       74.61      4.12 o
   6   8   6      341.52      384.92     30.46 o
   7   8   6        5.93        6.79      2.81 o
  -6   9   6       14.60       13.67      2.87 o
  -4   9   6       19.23        8.48      2.36 o
  -3   9   6       44.72       34.38      3.30 o
  -2   9   6        2.92        4.85      4.48 o
  -1   9   6        9.15       16.57     10.39 o
   0   9   6      138.61      139.21     12.31 o
   1   9   6       56.24       47.81      3.93 o
   2   9   6        0.80       -1.20      2.06 o
   3   9   6      192.29      187.39      7.76 o
   4   9   6       55.77       51.04      4.24 o
   5   9   6       30.43       35.54     13.29 o
  -4  10   6       69.26       51.79     18.91 o
  -3  10   6       11.86        6.24      3.57 o
  -2  10   6       25.02       27.10     10.99 o
  -1  10   6        0.09       -0.21      4.02 o
   0  10   6       52.95       60.64      4.30 o
   1  10   6       48.14       36.16      8.52 o
   2  10   6       48.72       47.26      7.90 o
   3  10   6       10.24       13.48      2.79 o
 -11   0   7        7.27       -4.71      3.14 o
  -9   0   7      157.79      187.48      5.95 o
  -7   0   7       88.00       81.83      2.35 o
  -5   0   7       27.44       13.62      0.86 o
  -3   0   7      965.61      968.42     16.22 o
  -1   0   7      321.57      358.43      6.58 o
   1   0   7      294.99      265.14      4.25 o
   3   0   7     6384.16     6579.33     84.53 o
   5   0   7      894.83     1054.00     27.26 o
   7   0   7     1780.96     1705.25     60.96 o
   9   0   7       48.18       46.28      7.08 o
 -11   1   7       91.87      115.39     12.77 o
 -10   1   7        0.14       -1.39      7.02 o
  -9   1   7      990.54     1046.72     29.57 o
  -8   1   7      358.32      359.00      5.67 o
  -7   1   7     1030.21      995.54     39.82 o
  -6   1   7      266.66      270.87      6.20 o
  -5   1   7      759.92      705.82     11.82 o
  -4   1   7      329.53      295.47     23.06 o
  -3   1   7      957.45      937.69     12.12 o
  -2   1   7      830.04      834.19     21.66 o
  -1   1   7        5.50       11.00      1.77 o
   0   1   7     2678.56     2701.77     56.49 o
   1   1   7      904.15      968.26     12.58 o
   2   1   7       16.28       14.86      0.65 o
   3   1   7       53.93       86.35      2.16 o
   4   1   7       21.85       23.30      1.47 o
   5   1   7      323.43      311.80     12.87 o
   6   1   7     1107.48     1155.08     45.71 o
   7   1   7        3.17       -2.69      2.55 o
   8   1   7       70.03       75.67      5.03 o
   9   1   7      504.89      558.34     17.89 o
 -11   2   7        0.01        0.37      1.99 o
 -10   2   7       61.26       65.94     11.21 o
  -9   2   7      327.13      310.75      7.55 o
  -8   2   7      102.77       93.91      2.78 o
  -7   2   7      353.54      296.12      7.50 o
  -6   2   7       56.99       58.39      2.02 o
  -5   2   7        0.47       -0.35      2.10 o
  -4   2   7      215.01      239.55      3.76 o
  -3   2   7       24.55       26.37      3.22 o
  -2   2   7        6.52       14.48      0.97 o
  -1   2   7      681.88      778.80      9.41 o
   0   2   7      321.26      315.50      3.81 o
   1   2   7     2953.68     2968.42     29.56 o
   2   2   7       47.26       55.76      1.20 o
   3   2   7       88.38       80.79      2.08 o
   4   2   7      156.92      155.05      8.65 o
   5   2   7     1317.97     1326.73     22.37 o
   6   2   7      725.33      786.73     14.21 o
   7   2   7      134.86      120.51      3.12 o
   8   2   7       11.90       22.81      5.68 o
   9   2   7        3.80        1.66      2.72 o
  10   2   7        0.01        0.42      2.53 o
 -11   3   7        4.75        5.17      1.85 o
 -10   3   7       33.75       38.91      6.54 o
  -9   3   7       77.22       83.73     13.48 o
  -8   3   7      109.28      114.41      3.94 o
  -7   3   7      104.52       89.43      8.40 o
  -6   3   7      262.53      281.09      9.50 o
  -5   3   7       17.53       24.21      2.69 o
  -4   3   7     1225.80     1272.98     18.26 o
  -3   3   7     1303.95     1314.48     15.94 o
  -2   3   7      265.92      269.64      4.19 o
  -1   3   7      323.78      377.73      7.04 o
   0   3   7     1576.05     1658.04     20.63 o
   1   3   7      908.81      924.78     11.21 o
   2   3   7     1905.73     2102.97     24.23 o
   3   3   7       75.48       58.85      1.23 o
   4   3   7      678.80      682.59     10.95 o
   5   3   7      312.26      302.04      4.26 o
   6   3   7     1159.72     1184.09     29.70 o
   7   3   7       19.46       18.48      2.12 o
   8   3   7       80.75       65.24      3.27 o
   9   3   7      396.60      420.66     23.76 o
  10   3   7       52.08       61.09      8.38 o
 -10   4   7       16.92       18.46      3.63 o
  -9   4   7       63.09       44.89      2.71 o
  -8   4   7       31.11       35.65      2.32 o
  -7   4   7      307.55      292.76     13.43 o
  -6   4   7       97.87       81.45      2.61 o
  -5   4   7       41.44       37.00      2.61 o
  -4   4   7      798.40      824.40     15.17 o
  -3   4   7       11.12        6.06      1.36 o
  -2   4   7       10.48       11.23      1.91 o
  -1   4   7       97.63       96.82      2.19 o
   0   4   7      257.19      241.67      3.82 o
   1   4   7       17.14        5.21      1.04 o
   2   4   7      356.43      354.66      9.55 o
   3   4   7      529.20      463.54     25.79 o
   4   4   7      214.46      209.68      3.41 o
   5   4   7      104.06      110.72      2.74 o
   6   4   7       57.40       36.08      2.91 o
   7   4   7       55.74       51.96      3.33 o
   8   4   7        3.56        6.70      2.10 o
   9   4   7      119.70      147.47      6.33 o
 -10   5   7        6.08        1.68      3.11 o
  -9   5   7        4.83        5.35      2.29 o
  -8   5   7      125.11      132.88      4.59 o
  -7   5   7       94.85       87.75      3.28 o
  -6   5   7      248.62      239.60      6.96 o
  -5   5   7      297.08      286.91      8.07 o
  -4   5   7     1388.24     1485.14     26.04 o
  -3   5   7      319.07      332.64     19.79 o
  -2   5   7      146.96      134.60      4.02 o
  -1   5   7      238.25      229.43      4.84 o
   0   5   7      252.53      243.40      6.08 o
   1   5   7      176.60      164.88      4.33 o
   2   5   7     1183.67     1234.65     19.06 o
   3   5   7      188.20      195.60      4.71 o
   4   5   7     1805.35     1791.88     25.12 o
   5   5   7       69.57       45.35      1.58 o
   6   5   7      518.62      545.64     22.65 o
   7   5   7       57.99       58.54      2.49 o
   8   5   7      195.21      213.71      9.30 o
   9   5   7        0.95        0.84      1.66 o
  -9   6   7        2.09       10.06      2.74 o
  -8   6   7       14.95       19.36      5.41 o
  -7   6   7        0.10        4.76      8.80 o
  -6   6   7      112.61      109.62      4.85 o
  -5   6   7       18.36       25.07      3.45 o
  -4   6   7      817.22      798.05     18.00 o
  -3   6   7        3.67       -1.48      2.06 o
  -2   6   7      436.07      444.22     10.82 o
  -1   6   7      314.17      292.01     26.31 o
   0   6   7      357.24      358.54     25.89 o
   1   6   7       16.93       16.99      5.89 o
   2   6   7      276.66      255.50     13.14 o
   3   6   7      125.74      119.61      3.19 o
   4   6   7      883.03      901.36     27.80 o
   5   6   7       15.30       19.81      1.74 o
   6   6   7      198.61      214.81     15.75 o
   7   6   7       23.93       18.79      6.04 o
   8   6   7        1.90       -0.21      2.77 o
  -8   7   7      300.60      322.52     10.96 o
  -7   7   7       80.13      105.14      5.20 o
  -6   7   7      142.45      120.55      8.76 o
  -5   7   7       41.75       48.10      7.08 o
  -4   7   7      123.65      104.53      4.60 o
  -3   7   7       11.91       14.27      7.66 o
  -2   7   7      292.26      274.18     10.72 o
  -1   7   7      135.23      112.19      6.29 o
   0   7   7       43.65       30.65      2.57 o
   1   7   7       64.49       69.39      3.14 o
   2   7   7        2.90        3.84      3.54 o
   3   7   7       17.23       18.56      6.46 o
   4   7   7       84.53       85.16      7.36 o
   5   7   7       38.46       41.00      2.75 o
   6   7   7      282.54      281.85      7.53 o
   7   7   7      122.88       97.41     10.40 o
  -7   8   7       35.84       37.20      5.89 o
  -6   8   7       21.79       16.82      2.95 o
  -5   8   7      102.92      123.60     18.27 o
  -4   8   7       85.56      114.72      6.83 o
  -3   8   7      656.17      712.33     17.57 o
  -2   8   7        0.29       -2.37      3.13 o
  -1   8   7        0.96        4.16      2.92 o
   0   8   7       96.56       81.53      4.47 o
   1   8   7      393.79      373.52     10.15 o
   2   8   7       11.32       12.69      2.20 o
   3   8   7       42.64       54.07     10.00 o
   4   8   7      209.77      213.07     10.24 o
   5   8   7      465.69      489.92     42.34 o
   6   8   7      191.97      219.38     22.36 o
  -6   9   7        2.64       -1.06      5.12 o
  -5   9   7       53.02       51.96      5.31 o
  -4   9   7        3.79        0.73      2.93 o
  -3   9   7        1.75        9.07      6.19 o
  -2   9   7        1.13       -2.86      2.05 o
  -1   9   7        4.38        5.06      3.13 o
   0   9   7        3.69        5.99      5.32 o
   1   9   7       51.69       57.09      7.86 o
   2   9   7      502.07      558.86     16.44 o
   3   9   7       61.90       66.54      3.84 o
   4   9   7       17.60       29.11      6.78 o
   5   9   7       27.14       27.01      3.25 o
  -4  10   7        8.35        9.10      8.15 o
  -3  10   7        6.62        3.99      2.84 o
  -2  10   7       10.25       13.01      3.02 o
  -1  10   7        0.41        5.64      3.77 o
   0  10   7        0.11        1.17      3.75 o
   1  10   7       86.63       99.06     13.89 o
   2  10   7       40.56       38.75     11.11 o
   3  10   7       48.52       53.42      4.93 o
 -10   0   8        1.75        7.33      4.15 o
  -8   0   8      385.52      326.30      8.88 o
  -6   0   8      691.46      600.47      9.93 o
  -4   0   8     4095.97     4165.44     50.45 o
  -2   0   8      181.96      128.78      2.62 o
   0   0   8       32.00       35.38      1.03 o
   2   0   8     8576.36     9469.17    121.13 o
   4   0   8     1122.35     1175.76     28.79 o
   6   0   8      117.86      117.22      5.95 o
   8   0   8      358.37      323.68     16.15 o
  10   0   8     1157.53     1473.44     70.02 o
 -11   1   8       21.27       20.21      8.98 o
 -10   1   8       10.28       15.10      8.28 o
  -9   1   8        2.45       -2.03      3.87 o
  -8   1   8      297.40      286.80      5.06 o
  -7   1   8       58.81       57.94      2.21 o
  -6   1   8       55.17       54.58      2.77 o
  -5   1   8      584.79      573.18     10.08 o
  -4   1   8      128.87      138.20      3.04 o
  -3   1   8     1024.27     1063.13     13.00 o
  -2   1   8      676.55      749.62     12.31 o
  -1   1   8       36.69       33.66      0.88 o
   0   1   8     3173.48     3208.98     33.67 o
   1   1   8     1791.47     1898.61     21.19 o
   2   1   8        0.62       11.25      1.25 o
   3   1   8      161.16      189.50      3.98 o
   4   1   8       17.19       10.59      2.01 o
   5   1   8      169.26      176.00      4.03 o
   6   1   8        0.31       12.17      3.94 o
   7   1   8      134.31      141.11     18.21 o
   8   1   8      490.71      446.57     14.69 o
   9   1   8        0.53       -6.32      4.21 o
  10   1   8       85.59      104.42     10.06 o
 -11   2   8       15.70       21.52      2.77 o
 -10   2   8       53.15       69.09     13.28 o
  -9   2   8        0.21        0.25      4.81 o
  -8   2   8     1098.53     1021.75     29.08 o
  -7   2   8      447.75      432.68     10.24 o
  -6   2   8      377.21      307.54      5.55 o
  -5   2   8     1579.59     1670.80     46.90 o
  -4   2   8       10.47        8.67      0.91 o
  -3   2   8     8421.62     8957.61     94.40 o
  -2   2   8      135.86      164.23      3.14 o
  -1   2   8     2099.05     2080.67     23.80 o
   0   2   8      113.39      150.81      5.86 o
   1   2   8       53.90       64.90      5.82 o
   2   2   8       27.79       35.69      0.91 o
   3   2   8      333.66      318.70     16.12 o
   4   2   8        6.85        5.33      0.28 o
   5   2   8      332.23      311.59      8.96 o
   6   2   8     1025.34      999.54     19.54 o
   7   2   8      262.03      252.57      8.28 o
   8   2   8      108.55      120.04     10.14 o
   9   2   8       78.18      104.71      7.10 o
  10   2   8       78.04       68.55      5.76 o
 -11   3   8       10.56       18.86      5.41 o
 -10   3   8       12.97       20.17      6.40 o
  -9   3   8        4.86        1.27      3.45 o
  -8   3   8      126.36      130.61     19.14 o
  -7   3   8       53.93       55.91      3.54 o
  -6   3   8       79.52       77.46      3.41 o
  -5   3   8      179.18      177.33      3.14 o
  -4   3   8       67.85       67.84      5.60 o
  -3   3   8      379.31      414.35      9.99 o
  -2   3   8       53.54       41.19      4.27 o
  -1   3   8      175.37      170.29      3.96 o
   0   3   8       40.02       28.03      4.44 o
   1   3   8      343.85      298.60      4.41 o
   2   3   8      617.11      616.09      7.05 o
   3   3   8       33.60       28.61      1.72 o
   4   3   8        1.25        3.67      0.93 o
   5   3   8     1275.74     1280.59     18.67 o
   6   3   8       73.09       60.89      2.24 o
   7   3   8       40.44       34.69      2.56 o
   8   3   8       35.68       33.86      2.37 o
   9   3   8       68.81       80.53      8.57 o
  10   3   8      111.24      112.25     11.65 o
 -10   4   8        2.64       -1.87      2.22 o
  -9   4   8      162.51      148.37     18.53 o
  -8   4   8       66.99       65.97      3.63 o
  -7   4   8      217.34      282.69      7.92 o
  -6   4   8      600.83      565.34     33.78 o
  -5   4   8      394.89      399.68     15.73 o
  -4   4   8       54.70       57.60      3.54 o
  -3   4   8      331.42      278.86     25.31 o
  -2   4   8        2.69       -0.71      1.26 o
  -1   4   8      701.21      688.33     26.14 o
   0   4   8       16.28        9.12      1.91 o
   1   4   8      758.47      840.92     32.76 o
   2   4   8      179.03      156.96     10.38 o
   3   4   8       25.25       30.92      3.24 o
   4   4   8        0.00       -0.81      0.54 o
   5   4   8     1244.27     1139.35     20.11 o
   6   4   8      119.20      101.33     16.25 o
   7   4   8      210.82      209.50      7.96 o
   8   4   8        5.33        1.89      1.68 o
   9   4   8      103.49      113.17      9.85 o
 -10   5   8        4.89        6.86      5.88 o
  -9   5   8       92.59      105.71     11.11 o
  -8   5   8       17.15       22.27      7.95 o
  -7   5   8       17.96       15.07      3.34 o
  -6   5   8       10.40       16.04      6.79 o
  -5   5   8      829.37      902.25     22.26 o
  -4   5   8      908.21      950.35     35.25 o
  -3   5   8      282.13      263.04      8.97 o
  -2   5   8      163.83      160.80      4.28 o
  -1   5   8     1220.50     1274.26     22.34 o
   0   5   8        0.29       -1.96      1.30 o
   1   5   8     1083.29     1159.26     61.58 o
   2   5   8      471.53      444.58      7.91 o
   3   5   8     1300.21     1302.08     18.47 o
   4   5   8      161.42      179.21     11.04 o
   5   5   8       76.20       79.84     14.43 o
   6   5   8       25.29       23.81      3.04 o
   7   5   8      428.24      485.94     14.69 o
   8   5   8       94.84      109.21      5.45 o
   9   5   8       85.20       93.48      9.24 o
  -9   6   8       31.16       17.15      4.33 o
  -8   6   8       20.14       19.38      4.19 o
  -7   6   8      447.68      479.62     29.21 o
  -6   6   8        0.42       -0.54      2.51 o
  -5   6   8      914.43      891.02     17.08 o
  -4   6   8      477.89      510.49     21.58 o
  -3   6   8      649.07      680.08     23.91 o
  -2   6   8       85.76       89.15      4.05 o
  -1   6   8     1323.85     1305.06     26.70 o
   0   6   8      212.27      200.36     17.20 o
   1   6   8       34.53       36.93      6.13 o
   2   6   8       48.19       43.38      4.78 o
   3   6   8      215.07      200.48      4.53 o
   4   6   8      336.75      313.97     35.26 o
   5   6   8      152.68      144.57      4.26 o
   6   6   8       73.51       67.33      5.99 o
   7   6   8       15.11        9.46      1.46 o
   8   6   8        0.89        5.85      2.30 o
  -8   7   8       74.73       83.25      8.04 o
  -7   7   8        4.06       -0.50      2.18 o
  -6   7   8        0.00        0.39      2.07 o
  -5   7   8        0.01        0.47      2.05 o
  -4   7   8        3.49        2.94      3.34 o
  -3   7   8        2.06       -4.17      3.12 o
  -2   7   8      123.54      122.55      5.03 o
  -1   7   8      644.47      663.00     15.71 o
   0   7   8        3.04        3.94      2.72 o
   1   7   8      690.15      724.84     23.39 o
   2   7   8      142.72      137.14      3.99 o
   3   7   8       14.39       10.93      5.66 o
   4   7   8        0.28        1.94      1.46 o
   5   7   8      180.22      174.43      6.01 o
   6   7   8      353.93      363.65     11.80 o
   7   7   8       46.54       58.62      4.88 o
  -7   8   8       22.92       26.79      2.74 o
  -6   8   8       52.78       77.57      4.31 o
  -5   8   8      170.52      156.46     10.39 o
  -4   8   8      115.30      112.56      7.06 o
  -3   8   8        2.11        2.62      2.27 o
  -2   8   8      129.11      126.48      6.10 o
  -1   8   8       53.30       53.02      5.93 o
   0   8   8       86.44       93.60     10.24 o
   1   8   8       81.58       71.87      4.38 o
   2   8   8       65.21       53.96      3.16 o
   3   8   8       47.01       43.42      8.74 o
   4   8   8       64.98       83.15      5.41 o
   5   8   8        4.64        6.51      4.07 o
   6   8   8        0.11        1.12      5.11 o
  -6   9   8        3.02       10.43      6.53 o
  -5   9   8        0.96        4.68     12.17 o
  -4   9   8      111.07       93.93      5.66 o
  -3   9   8      307.75      307.25      9.50 o
  -2   9   8      168.84      198.83      6.20 o
  -1   9   8        0.73        3.48      6.60 o
   0   9   8        6.85        6.04      2.36 o
   1   9   8       46.91       51.03      8.59 o
   2   9   8      120.14      117.90      4.78 o
   3   9   8       73.78       76.22     10.17 o
   4   9   8       41.19       32.11      7.89 o
   5   9   8        1.44       -1.22      4.81 o
  -4  10   8      264.80      284.60     44.68 o
  -3  10   8        3.69        2.30      2.70 o
  -2  10   8       71.90       86.61      7.00 o
  -1  10   8        6.94       17.46      2.86 o
   0  10   8       53.80       68.02     10.62 o
   1  10   8       29.12       30.38      9.33 o
   2  10   8        0.04        0.77      7.44 o
   3  10   8       10.26       26.76     12.37 o
 -11   0   9      119.20      141.56     11.38 o
  -9   0   9      120.97      119.73      6.01 o
  -7   0   9      114.99       99.16      4.32 o
  -5   0   9     1630.39     1782.62     34.23 o
  -3   0   9        2.19       -1.57      1.05 o
  -1   0   9      192.58      171.58      3.79 o
   1   0   9      137.19      118.79      2.20 o
   3   0   9      524.95      575.92      8.34 o
   5   0   9      593.50      643.80     17.62 o
   7   0   9        1.35        7.56      2.95 o
   9   0   9      607.61      682.55     34.02 o
 -11   1   9       17.18       22.08      3.64 o
 -10   1   9      128.11      137.51      5.27 o
  -9   1   9        0.67        0.70      1.56 o
  -8   1   9        7.66       11.09      3.54 o
  -7   1   9      347.35      304.18      7.30 o
  -6   1   9      105.50       99.15      2.44 o
  -5   1   9      354.68      357.06      6.70 o
  -4   1   9       83.19       73.07      2.35 o
  -3   1   9     2262.07     2318.19     47.47 o
  -2   1   9      195.89      186.96      8.53 o
  -1   1   9     2266.12     2206.98     22.22 o
   0   1   9     1012.13     1036.88     10.86 o
   1   1   9      437.78      343.44      4.12 o
   2   1   9      265.58      244.59      2.88 o
   3   1   9     2246.44     2316.21     25.08 o
   4   1   9        0.43        1.77      0.44 o
   5   1   9      653.82      616.14     10.44 o
   6   1   9       46.14       71.92     14.70 o
   7   1   9       21.74       49.31     16.17 o
   8   1   9       14.92       11.37      2.48 o
   9   1   9        5.51        2.91      3.75 o
  10   1   9       26.63       20.53      5.51 o
 -11   2   9        1.10        5.47      6.09 o
 -10   2   9       43.52       31.71      4.83 o
  -9   2   9      352.37      333.65     10.58 o
  -8   2   9       27.87       24.93      2.18 o
  -7   2   9        7.39       10.69      4.53 o
  -6   2   9      303.87      330.21     24.60 o
  -5   2   9       91.08       78.09      4.64 o
  -4   2   9        0.94        1.10      1.69 o
  -3   2   9       91.71       83.23      4.40 o
  -2   2   9       98.38       96.82      4.24 o
  -1   2   9       39.63       39.40      3.66 o
   0   2   9      371.59      369.17     13.59 o
   1   2   9       75.42       96.85      2.15 o
   2   2   9      853.25      897.31     10.10 o
   3   2   9       16.56       11.23      0.71 o
   4   2   9      507.62      528.77      6.39 o
   5   2   9      334.27      329.54      7.67 o
   6   2   9     1458.86     1382.80     23.56 o
   7   2   9       84.23       61.09      8.15 o
   8   2   9      202.11      165.95     10.81 o
   9   2   9      109.49      110.72      7.00 o
  10   2   9       88.66       92.93      8.92 o
 -10   3   9        6.70        9.87      2.22 o
  -9   3   9        2.95        0.21      1.49 o
  -8   3   9       10.02       13.83      2.09 o
  -7   3   9      500.22      453.90     22.29 o
  -6   3   9      250.38      246.66      6.37 o
  -5   3   9      160.26      132.95     16.23 o
  -4   3   9      134.77      116.04      3.15 o
  -3   3   9      129.07      145.44      3.16 o
  -2   3   9      936.56      963.54     14.82 o
  -1   3   9      252.93      266.58      4.01 o
   0   3   9     1055.81     1004.14     30.85 o
   1   3   9      175.74      167.11      9.94 o
   2   3   9       19.99       17.92      4.48 o
   3   3   9      837.92      807.29      9.89 o
   4   3   9      105.88      105.81      4.89 o
   5   3   9      328.48      306.14     16.36 o
   6   3   9       18.66       14.34      3.54 o
   7   3   9       13.88       16.78      1.91 o
   8   3   9       23.00       13.83      4.42 o
   9   3   9      135.24      110.43     10.35 o
 -10   4   9       64.73       68.55      6.70 o
  -9   4   9       18.20       21.55      2.40 o
  -8   4   9       36.03       42.40      2.98 o
  -7   4   9      230.73      224.95      8.68 o
  -6   4   9      401.20      388.36     17.27 o
  -5   4   9       26.00       31.16      2.85 o
  -4   4   9      104.41      117.10      3.87 o
  -3   4   9       32.82       40.37      3.12 o
  -2   4   9      116.26      102.55     16.97 o
  -1   4   9        6.35        6.05      1.16 o
   0   4   9        2.41        2.96      1.12 o
   1   4   9       28.72       40.90      1.82 o
   2   4   9      167.04      176.63      8.46 o
   3   4   9      415.07      364.42      6.04 o
   4   4   9      691.91      676.72     23.76 o
   5   4   9      161.32      147.64     10.98 o
   6   4   9      345.11      388.06     11.40 o
   7   4   9        9.47        2.30      2.12 o
   8   4   9       15.52       20.93      6.75 o
   9   4   9        0.67        9.41      4.17 o
  -9   5   9       22.06       25.58      3.33 o
  -8   5   9       51.98       70.75      5.78 o
  -7   5   9       31.75       21.28      2.51 o
  -6   5   9       31.64       36.36      5.26 o
  -5   5   9      466.82      467.88     10.89 o
  -4   5   9      948.03     1012.49     18.55 o
  -3   5   9        6.15        5.49      3.99 o
  -2   5   9     1213.43     1189.77     24.17 o
  -1   5   9      232.31      241.48     18.82 o
   0   5   9     1461.36     1471.42     22.91 o
   1   5   9      472.29      493.21     18.30 o
   2   5   9      888.65      858.83     25.02 o
   3   5   9       15.37       13.42      1.77 o
   4   5   9      803.65      775.73     14.09 o
   5   5   9        7.12        5.73      1.13 o
   6   5   9       10.05       11.38      5.76 o
   7   5   9      109.18      112.88      5.53 o
   8   5   9       29.50       28.07      3.06 o
  -9   6   9        0.40        8.38      3.18 o
  -8   6   9       51.27       42.90     11.02 o
  -7   6   9       57.64       60.10      3.41 o
  -6   6   9       30.04       45.04      3.81 o
  -5   6   9       56.06       45.79      2.76 o
  -4   6   9        5.42        6.54      5.14 o
  -3   6   9        0.11        0.55      6.05 o
  -2   6   9      583.85      559.50     26.12 o
  -1   6   9      653.22      630.85     14.39 o
   0   6   9       53.10       40.89      5.58 o
   1   6   9        6.17        4.19      1.91 o
   2   6   9        5.27        7.04      2.84 o
   3   6   9      798.43      778.43     13.38 o
   4   6   9      104.44       87.54      3.81 o
   5   6   9        4.47       -3.00      2.21 o
   6   6   9      133.36      120.78      4.49 o
   7   6   9        5.09        7.96      2.70 o
   8   6   9      531.69      685.59     23.51 o
  -8   7   9        0.83        8.15      2.38 o
  -7   7   9        0.43        1.73      5.75 o
  -6   7   9        3.66       -2.60      1.85 o
  -5   7   9       59.51       89.64     18.97 o
  -4   7   9      135.12      121.50      6.90 o
  -3   7   9      199.04      187.95      7.57 o
  -2   7   9      316.76      357.63     19.70 o
  -1   7   9      658.44      673.22     15.56 o
   0   7   9     1582.28     1794.40    178.71 o
   1   7   9      503.49      454.34     11.18 o
   2   7   9       28.76       24.94      2.15 o
   3   7   9       41.64       40.84      2.48 o
   4   7   9       68.42       87.47     13.92 o
   5   7   9      117.44      118.22     25.82 o
   6   7   9        0.96       -0.04      2.00 o
   7   7   9        4.51       14.50      5.41 o
  -7   8   9       25.11       25.99      3.02 o
  -6   8   9       22.82       20.36     11.01 o
  -5   8   9        0.69        6.39      2.37 o
  -4   8   9       31.02       19.60      2.77 o
  -3   8   9        0.39       -4.38      3.25 o
  -2   8   9        0.38        0.42      3.16 o
  -1   8   9        1.76        0.22      4.18 o
   0   8   9        1.63        4.13      1.86 o
   1   8   9        2.41       -0.42      5.12 o
   2   8   9       52.49       34.57      2.81 o
   3   8   9       29.16       30.52      4.92 o
   4   8   9        8.07       15.73      6.08 o
   5   8   9       20.51       12.85      2.79 o
   6   8   9       64.33       71.84      4.41 o
  -6   9   9       33.51       27.11     16.60 o
  -5   9   9       55.88       76.92      7.24 o
  -4   9   9      222.95      231.41     30.79 o
  -3   9   9      290.50      298.68     10.82 o
  -2   9   9        8.32       10.41      7.46 o
  -1   9   9      208.26      224.16      7.20 o
   0   9   9        1.48       -1.16      4.40 o
   1   9   9       18.37       19.38      2.97 o
   2   9   9        1.78       -1.38      2.41 o
   3   9   9        2.53        5.44      2.83 o
   4   9   9        3.39        2.80      4.50 o
  -3  10   9       39.24       35.17      6.38 o
  -2  10   9        0.40        2.62      4.18 o
  -1  10   9        7.48        8.21      6.21 o
   0  10   9      118.20      133.59      6.35 o
   1  10   9       62.25       52.54      3.46 o
   2  10   9       27.59       29.73     13.39 o
 -10   0  10      717.83      810.58     28.03 o
  -8   0  10      110.52      128.78      6.24 o
  -6   0  10      186.38      172.34      6.85 o
  -4   0  10       43.84       45.50      1.57 o
  -2   0  10       16.04       10.06      1.01 o
   0   0  10     1962.22     1988.71     25.81 o
   2   0  10     1208.23     1163.86     14.81 o
   4   0  10     5538.73     5349.14     82.56 o
   6   0  10      243.67      220.10      8.59 o
   8   0  10       99.21      110.72      8.84 o
 -11   1  10       17.11        6.19      7.32 o
 -10   1  10        2.21        0.24      1.77 o
  -9   1  10       14.57       20.27      8.55 o
  -8   1  10      140.82      128.87      4.73 o
  -7   1  10       58.41       58.66      6.11 o
  -6   1  10       75.04       58.34      4.32 o
  -5   1  10      107.12      104.19      3.11 o
  -4   1  10       90.19       87.35      2.83 o
  -3   1  10     1205.68     1417.55     20.69 o
  -2   1  10      155.35      133.98      8.81 o
  -1   1  10       14.84       11.94      1.13 o
   0   1  10       13.99       17.32      0.77 o
   1   1  10      313.92      321.09      3.67 o
   2   1  10        2.85        4.54      1.98 o
   3   1  10        5.38        3.22      1.04 o
   4   1  10       56.99       46.66      2.96 o
   5   1  10      156.05      150.07      2.81 o
   6   1  10      314.15      347.93      9.46 o
   7   1  10       52.87       71.10     14.04 o
   8   1  10      130.20      164.39      7.70 o
   9   1  10        0.59        0.00      2.10 o
 -11   2  10      124.20      125.29     29.75 o
 -10   2  10       42.97       36.86      5.99 o
  -9   2  10      295.63      274.24     21.58 o
  -8   2  10        1.06       -2.10      3.33 o
  -7   2  10      148.75      148.85      4.41 o
  -6   2  10       32.70       27.05      2.85 o
  -5   2  10        0.00       -0.67      1.89 o
  -4   2  10      975.02     1011.49     23.92 o
  -3   2  10     1107.10     1156.53     14.66 o
  -2   2  10     2498.96     2431.52     28.57 o
  -1   2  10       20.54       28.05      2.68 o
   0   2  10     1089.46     1203.75     13.93 o
   1   2  10     3674.59     3923.21     37.84 o
   2   2  10     2066.56     2083.32     26.32 o
   3   2  10     1416.74     1491.02     33.04 o
   4   2  10      153.27      142.11      2.06 o
   5   2  10      108.12      100.21     11.63 o
   6   2  10       10.55        6.92      0.95 o
   7   2  10       17.65        4.40      5.22 o
   8   2  10       91.33      106.51      5.97 o
   9   2  10       12.62       17.01      3.94 o
 -10   3  10       28.54       23.66      7.13 o
  -9   3  10       12.23       17.12      2.37 o
  -8   3  10       25.27       21.08      2.53 o
  -7   3  10       48.35       42.12      3.09 o
  -6   3  10      705.01      726.36     24.97 o
  -5   3  10      686.65      748.50     12.73 o
  -4   3  10     1079.37     1138.34     28.90 o
  -3   3  10      272.38      290.05      8.65 o
  -2   3  10        0.03       -0.62      1.35 o
  -1   3  10      907.82      905.26     12.52 o
   0   3  10      903.12     1014.06     12.05 o
   1   3  10       14.88        9.80      2.92 o
   2   3  10       49.71       44.10      5.72 o
   3   3  10       35.26       36.56      2.19 o
   4   3  10      207.65      200.78      3.55 o
   5   3  10      190.47      182.08      5.31 o
   6   3  10       28.69       18.48      2.12 o
   7   3  10       80.31       74.67      4.00 o
   8   3  10      222.47      181.20     12.86 o
   9   3  10       34.39       50.91      7.65 o
 -10   4  10        6.13       16.05      7.04 o
  -9   4  10       17.65       24.18      2.55 o
  -8   4  10        3.94       14.26      3.18 o
  -7   4  10        4.62        5.16      2.16 o
  -6   4  10        4.75        6.44      2.96 o
  -5   4  10      108.39      110.44      7.51 o
  -4   4  10      208.01      201.16     13.72 o
  -3   4  10      174.16      205.13      5.42 o
  -2   4  10        5.16        1.66      1.67 o
  -1   4  10     1267.54     1221.99     25.30 o
   0   4  10       67.65       80.01      2.19 o
   1   4  10      210.18      190.44      6.99 o
   2   4  10      199.89      203.07      3.79 o
   3   4  10     1310.52     1319.90     18.60 o
   4   4  10      901.31      847.90     20.64 o
   5   4  10      639.27      699.06     16.86 o
   6   4  10        9.45       15.27      2.49 o
   7   4  10      217.15      217.96      8.55 o
   8   4  10        0.04       12.36      4.38 o
   9   4  10       13.04       15.96      5.20 o
  -9   5  10      164.92      159.08     24.95 o
  -8   5  10        7.72       13.06      2.36 o
  -7   5  10       14.66       25.09      5.10 o
  -6   5  10        0.03        3.56      2.11 o
  -5   5  10      598.97      596.95     12.01 o
  -4   5  10      187.90      182.61     27.86 o
  -3   5  10     1361.98     1340.42     51.57 o
  -2   5  10       13.08       15.20      2.28 o
  -1   5  10      129.81      131.41      5.78 o
   0   5  10        0.02       -1.96      1.31 o
   1   5  10      106.81       95.02      3.66 o
   2   5  10      220.80      185.82     12.73 o
   3   5  10      619.90      576.26      8.84 o
   4   5  10      186.72      180.47      4.14 o
   5   5  10       29.75       31.97      2.65 o
   6   5  10      183.08      201.95     13.11 o
   7   5  10       63.58       77.96      8.69 o
   8   5  10        6.34       15.27      2.72 o
  -9   6  10       55.37       69.94     11.08 o
  -8   6  10        9.41       11.28      4.17 o
  -7   6  10       84.68       86.09      4.70 o
  -6   6  10        0.29        1.95      5.98 o
  -5   6  10        7.90        2.11      2.07 o
  -4   6  10      402.00      359.84     18.10 o
  -3   6  10       19.31       29.14      5.01 o
  -2   6  10      549.41      530.57     20.46 o
  -1   6  10      119.52      128.05      4.66 o
   0   6  10      357.10      376.00     20.86 o
   1   6  10      160.12      160.73      4.53 o
   2   6  10      615.49      606.49     29.74 o
   3   6  10     1265.32     1178.33     21.42 o
   4   6  10        4.38        2.53      1.47 o
   5   6  10      365.50      402.34     22.86 o
   6   6  10      178.98      175.79     11.23 o
   7   6  10       59.40       53.42      4.02 o
  -8   7  10        2.53        3.47      1.99 o
  -7   7  10        0.03        9.51      5.87 o
  -6   7  10      204.22      211.76     10.52 o
  -5   7  10      449.35      483.57     13.44 o
  -4   7  10       62.95       49.23      3.08 o
  -3   7  10       57.48       63.97     12.28 o
  -2   7  10       63.24       60.69     10.94 o
  -1   7  10     1523.78     1964.17     73.79 o
   0   7  10      412.34      405.44     15.57 o
   1   7  10       29.56       26.16      2.46 o
   2   7  10       15.34       24.36      9.64 o
   3   7  10       37.57       26.91      2.40 o
   4   7  10        2.23       -0.29      1.76 o
   5   7  10        2.40        5.21      4.05 o
   6   7  10       92.96       59.08      4.67 o
   7   7  10       15.13        4.40      3.16 o
  -7   8  10        7.80       12.54      6.49 o
  -6   8  10       30.87       17.58      2.78 o
  -5   8  10       93.44       97.28     24.91 o
  -4   8  10       62.32       60.99      9.54 o
  -3   8  10       79.12       85.04      4.44 o
  -2   8  10       32.73       38.65      4.98 o
  -1   8  10      143.99      153.60     22.57 o
   0   8  10        2.05        7.66      2.28 o
   1   8  10      125.86      134.74      5.53 o
   2   8  10      197.35      225.09     11.95 o
   3   8  10       43.02       48.32      4.63 o
   4   8  10       27.78       33.55      2.97 o
   5   8  10       27.22       23.82      2.75 o
   6   8  10       80.02       82.10      8.13 o
  -5   9  10       58.60       66.07     12.37 o
  -4   9  10       10.02       -1.65      2.14 o
  -3   9  10        0.80       13.62      3.96 o
  -2   9  10       34.04       37.23     10.95 o
  -1   9  10        0.05       -1.18      1.66 o
   0   9  10        6.23        0.26      1.92 o
   1   9  10        0.61        3.30      5.77 o
   2   9  10        5.21        4.57      1.97 o
   3   9  10       11.22       18.48      5.69 o
   4   9  10        0.42       -3.77      2.71 o
  -2  10  10       83.60       91.26      6.91 o
  -1  10  10        0.71        0.54      4.49 o
   0  10  10      439.27      441.15     15.74 o
   1  10  10       17.52       29.95      9.71 o
 -11   0  11      471.25      494.92     29.62 o
  -9   0  11      218.55      173.86      7.63 o
  -7   0  11      235.15      259.99      9.34 o
  -5   0  11     1297.33     1274.02     32.03 o
  -3   0  11       42.63       41.86      2.05 o
  -1   0  11     1056.75     1041.83     15.88 o
   1   0  11      524.18      463.25      6.85 o
   3   0  11      955.90      902.91     13.91 o
   5   0  11        5.29        9.60      2.68 o
   7   0  11       75.46       69.03      4.82 o
   9   0  11        6.11       24.93      7.37 o
 -11   1  11       64.13       67.62      5.42 o
 -10   1  11       64.46       61.48      3.61 o
  -9   1  11      355.35      392.68      9.53 o
  -8   1  11      166.18      165.13      4.38 o
  -7   1  11       68.57       69.88      7.21 o
  -6   1  11        2.75        0.54      1.67 o
  -5   1  11     1806.16     1976.97     30.00 o
  -4   1  11      261.96      300.77     18.48 o
  -3   1  11      822.42      784.05     10.32 o
  -2   1  11       69.50       78.21      1.81 o
  -1   1  11     1277.22     1312.72     13.86 o
   0   1  11     1122.19     1175.68     12.27 o
   1   1  11       13.56        8.43      2.73 o
   2   1  11      156.08      140.19      5.32 o
   3   1  11      591.11      605.82      6.55 o
   4   1  11       66.64       65.10      1.23 o
   5   1  11       56.18       61.24      8.42 o
   6   1  11      209.01      169.34     16.82 o
   7   1  11      263.67      323.02      9.34 o
   8   1  11      327.32      374.50     14.56 o
   9   1  11      162.75      146.78     12.63 o
 -10   2  11      166.25      160.45      7.18 o
  -9   2  11        1.07       -1.36      3.66 o
  -8   2  11        1.00        2.38      2.71 o
  -7   2  11      358.10      361.31     20.66 o
  -6   2  11       32.56       50.11      2.89 o
  -5   2  11      598.66      611.76     30.35 o
  -4   2  11       15.48       19.11      3.15 o
  -3   2  11        0.89       -0.69      1.98 o
  -2   2  11      168.69      182.57      3.04 o
  -1   2  11       70.77       76.70      1.52 o
   0   2  11     1092.49     1195.45     44.85 o
   1   2  11       58.70       69.27      1.33 o
   2   2  11      824.21      896.77     20.77 o
   3   2  11      341.91      295.15      4.71 o
   4   2  11      910.35      906.30     12.62 o
   5   2  11      110.62       87.05      4.61 o
   6   2  11      149.56      129.43      4.94 o
   7   2  11       72.52       78.21      7.16 o
   8   2  11       92.91      110.43      6.68 o
   9   2  11       21.19       28.22      4.00 o
 -10   3  11       28.64       35.95      3.26 o
  -9   3  11        0.02       -3.27      3.87 o
  -8   3  11       79.75       86.14     11.03 o
  -7   3  11        1.74        1.99      2.14 o
  -6   3  11      166.78      189.55      7.58 o
  -5   3  11        0.54        0.08      4.69 o
  -4   3  11       38.64       33.31      3.00 o
  -3   3  11        0.07       -1.68      2.21 o
  -2   3  11       15.47       17.39      2.70 o
  -1   3  11      671.41      684.67      9.48 o
   0   3  11      745.64      764.20     11.25 o
   1   3  11     1706.44     1684.76     19.34 o
   2   3  11      787.51      823.00     32.56 o
   3   3  11     1535.60     1417.08     18.48 o
   4   3  11      839.07      829.13     10.41 o
   5   3  11        3.41        0.03      0.77 o
   6   3  11      265.77      264.68      8.48 o
   7   3  11       59.72       78.21      6.41 o
   8   3  11       10.64       12.17      5.66 o
   9   3  11      132.53      121.01     10.52 o
 -10   4  11        6.78       10.61      2.48 o
  -9   4  11       24.59       21.31      7.42 o
  -8   4  11        5.23        6.18      2.00 o
  -7   4  11        5.16        3.93      3.66 o
  -6   4  11        0.74        7.50      1.70 o
  -5   4  11       34.61       33.21      4.42 o
  -4   4  11       73.20       94.42     14.92 o
  -3   4  11       11.13       26.12      2.69 o
  -2   4  11      726.38      801.45     61.52 o
  -1   4  11       48.67       47.27      2.06 o
   0   4  11      372.10      359.29      6.05 o
   1   4  11      627.53      609.76     10.47 o
   2   4  11      149.88      148.00      8.33 o
   3   4  11        1.77       -0.39      1.09 o
   4   4  11      121.86      102.90      6.83 o
   5   4  11      458.84      468.05      8.11 o
   6   4  11      103.98      108.00      5.11 o
   7   4  11        6.61       10.22      2.14 o
   8   4  11       21.33       28.83      5.91 o
  -9   5  11       17.09       15.04      4.13 o
  -8   5  11       75.13       86.56      5.53 o
  -7   5  11      119.17       94.60      4.08 o
  -6   5  11       82.18       78.66      7.98 o
  -5   5  11      161.16      151.24      6.55 o
  -4   5  11       97.24      116.72     22.21 o
  -3   5  11       13.31        7.48      2.36 o
  -2   5  11       46.45       51.54      2.87 o
  -1   5  11       35.30       29.75      3.67 o
   0   5  11     1033.53     1045.19     20.15 o
   1   5  11      111.91       97.12      7.31 o
   2   5  11      335.72      308.66      6.35 o
   3   5  11      156.42      169.43      3.59 o
   4   5  11     1575.75     1504.34     27.38 o
   5   5  11        0.05       -1.65      1.99 o
   6   5  11      140.50      133.07      6.01 o
   7   5  11       34.31       45.88      3.73 o
   8   5  11      570.58      558.68     22.58 o
  -9   6  11        0.39        1.29      2.43 o
  -8   6  11        1.24        3.68      2.25 o
  -7   6  11       61.85       38.21      5.91 o
  -6   6  11       60.93       46.40      3.00 o
  -5   6  11      116.34       85.97     15.27 o
  -4   6  11        6.54        3.43      6.16 o
  -3   6  11       10.18        7.47      2.72 o
  -2   6  11        7.63        6.61      2.21 o
  -1   6  11      105.60       99.66      9.97 o
   0   6  11      712.32      713.12     16.44 o
   1   6  11        2.05        3.44      1.77 o
   2   6  11     1256.10     1277.43     20.61 o
   3   6  11      681.13      653.68     22.19 o
   4   6  11      345.61      385.67     15.64 o
   5   6  11       50.51       48.29      4.71 o
   6   6  11       26.30       24.98      2.13 o
  -8   7  11       29.00       29.65      3.00 o
  -7   7  11      364.27      347.49     11.04 o
  -6   7  11      428.93      424.34     26.52 o
  -5   7  11        6.32        2.43      2.20 o
  -4   7  11       17.03       11.46      2.60 o
  -3   7  11       13.03        8.28      2.41 o
  -2   7  11      130.42      112.88     15.02 o
  -1   7  11        0.00       -2.64      1.76 o
   0   7  11       62.99       78.36      7.91 o
   1   7  11        3.85        2.06      5.96 o
   2   7  11       77.15       69.03      3.14 o
   3   7  11       75.62       83.30      7.28 o
   4   7  11      111.03      130.66     20.81 o
   5   7  11      101.34      101.31      7.98 o
   6   7  11      214.83      226.60     10.89 o
  -7   8  11       24.04       35.78      6.52 o
  -6   8  11      144.57      163.22     21.83 o
  -5   8  11       64.91       66.56      4.26 o
  -4   8  11       34.99       43.36      7.55 o
  -3   8  11       97.57      115.13      8.53 o
  -2   8  11       13.34       23.42      7.62 o
  -1   8  11      163.81      170.40      5.86 o
   0   8  11      108.56      101.93      4.34 o
   1   8  11       88.30       94.04      3.96 o
   2   8  11        0.10       -2.07      5.97 o
   3   8  11       31.47       21.43      6.07 o
   4   8  11       16.86       20.33      3.42 o
   5   8  11        9.69       15.53      7.24 o
  -5   9  11        1.01        1.95      2.30 o
  -4   9  11       50.10       58.65     16.28 o
  -3   9  11        1.73        9.23      2.69 o
  -2   9  11        3.38        5.73      8.91 o
  -1   9  11       25.75       20.96      2.92 o
   0   9  11       29.39       26.34      3.04 o
   1   9  11       28.12       24.52      5.53 o
   2   9  11       23.23       24.70      3.54 o
   3   9  11       36.20       35.09      3.87 o
  -1  10  11      196.06      200.91      7.68 o
   0  10  11        1.35       -0.38      2.08 o
 -10   0  12      181.62      187.88      9.53 o
  -8   0  12      344.57      336.84     11.69 o
  -4   0  12     2726.87     2832.51     52.38 o
  -2   0  12     1064.61     1153.03     19.65 o
   0   0  12      288.98      350.79      5.43 o
   2   0  12      209.64      234.52      3.98 o
   4   0  12      595.14      559.37      8.90 o
   6   0  12       19.52       12.99      2.91 o
   8   0  12      199.43      205.75     13.70 o
 -10   1  12       10.22       24.20      7.55 o
  -9   1  12       40.08       44.07     15.83 o
  -8   1  12       23.33       16.46      1.69 o
  -7   1  12      376.67      379.72     25.44 o
  -6   1  12       66.29       63.80      9.84 o
  -5   1  12       43.20       43.43      2.07 o
  -4   1  12      728.88      790.69     17.05 o
  -3   1  12       60.57       67.41      7.19 o
  -2   1  12      337.71      331.19     11.29 o
  -1   1  12      102.32      120.26      1.99 o
   0   1  12       26.39       33.60      1.12 o
   1   1  12       28.62       37.98      1.34 o
   2   1  12      836.99      853.80     10.11 o
   3   1  12      105.76      120.23      1.90 o
   4   1  12     1619.75     1668.00     18.34 o
   5   1  12      704.94      692.70     30.50 o
   6   1  12      895.43     1018.68     22.84 o
   7   1  12      181.27      156.78     10.43 o
   8   1  12       62.90       81.58      6.01 o
   9   1  12        1.30       -2.72      3.96 o
 -10   2  12       60.10       53.16     18.73 o
  -9   2  12        5.29        2.46      7.73 o
  -8   2  12      276.86      263.91      7.31 o
  -7   2  12      164.87      192.40     12.29 o
  -6   2  12      258.47      243.00     14.21 o
  -5   2  12      433.89      481.07     10.09 o
  -4   2  12     1549.76     1587.81     32.00 o
  -3   2  12      135.76      136.39      5.63 o
  -2   2  12      192.80      179.35      3.25 o
  -1   2  12       51.16       57.16      5.25 o
   0   2  12      704.46      724.61      9.18 o
   1   2  12      584.71      591.96      7.61 o
   2   2  12       30.79       34.26      1.18 o
   3   2  12        0.58        0.42      1.35 o
   4   2  12     2912.41     2908.16     33.01 o
   5   2  12       79.00       83.92      8.09 o
   6   2  12        1.81        2.10      0.63 o
   7   2  12      155.04      134.08     10.06 o
   8   2  12      197.11      202.44     10.29 o
   9   2  12       18.20       18.48      4.36 o
 -10   3  12        5.83        9.60      2.82 o
  -9   3  12       23.05       19.97     10.33 o
  -8   3  12        2.37        8.64      3.02 o
  -7   3  12       50.80       52.36      2.71 o
  -6   3  12       53.70       43.67      2.70 o
  -5   3  12      101.24       94.31      7.60 o
  -4   3  12        2.95        6.02      0.80 o
  -3   3  12      162.93      184.30      4.05 o
  -2   3  12        5.80        6.35      2.50 o
  -1   3  12        1.88        0.12      1.77 o
   0   3  12      688.12      710.09      9.26 o
   1   3  12      257.36      239.95      5.82 o
   2   3  12      788.07      743.77     10.22 o
   3   3  12       30.52       30.03      1.19 o
   4   3  12      411.53      416.76      7.38 o
   5   3  12      255.74      271.62     16.28 o
   6   3  12        3.50        6.70      1.51 o
   7   3  12       21.60       16.55      1.40 o
   8   3  12       14.47       13.20      4.84 o
 -10   4  12        0.97        8.56      3.78 o
  -9   4  12      158.80      151.94      6.54 o
  -8   4  12        0.01        4.66      4.53 o
  -7   4  12      162.38      173.34      7.27 o
  -6   4  12       58.57       63.85      6.37 o
  -5   4  12       66.51       51.73      3.75 o
  -4   4  12        6.95        4.11      1.15 o
  -3   4  12       51.08       49.66      5.93 o
  -2   4  12       51.17       60.32      2.57 o
  -1   4  12       71.99       63.12      2.97 o
   0   4  12      600.58      572.59      9.06 o
   1   4  12      203.71      186.78      5.95 o
   2   4  12      216.02      207.56      3.80 o
   3   4  12       49.11       50.98      3.72 o
   4   4  12       79.81       71.86      2.34 o
   5   4  12      285.78      294.77     19.22 o
   6   4  12        6.69       10.52      1.89 o
   7   4  12      186.99      211.18      8.84 o
   8   4  12       32.01       62.91      9.41 o
  -9   5  12       34.02       35.08      2.60 o
  -8   5  12        9.78       -2.26      2.35 o
  -7   5  12       15.65       25.57      4.65 o
  -6   5  12        0.30       -3.23      2.15 o
  -5   5  12       53.55       48.74      3.18 o
  -4   5  12      113.40      113.56      4.03 o
  -3   5  12      538.92      530.31     15.34 o
  -2   5  12       20.22       13.28      3.76 o
  -1   5  12      712.10      682.52     25.73 o
   0   5  12      348.16      355.72      6.83 o
   1   5  12       24.01       23.92      1.63 o
   2   5  12       21.47       23.98      1.43 o
   3   5  12      102.04      106.26      4.68 o
   4   5  12       42.51       39.92      2.24 o
   5   5  12       40.12       52.56      8.84 o
   6   5  12       94.67      119.10      6.33 o
   7   5  12      115.93      122.94      7.06 o
  -8   6  12       16.10       17.42      2.66 o
  -7   6  12       16.71       17.41      2.59 o
  -6   6  12       99.11      100.45     17.22 o
  -5   6  12      251.97      212.23     16.54 o
  -4   6  12       26.50       19.24      2.68 o
  -3   6  12      692.81      731.43     14.95 o
  -2   6  12      227.48      246.37      7.22 o
  -1   6  12      631.72      631.37     20.70 o
   0   6  12      187.19      188.32      5.19 o
   1   6  12       20.38       16.35      1.60 o
   2   6  12      663.78      671.72     21.39 o
   3   6  12       31.33       38.84      2.16 o
   4   6  12        2.68        5.31      3.44 o
   5   6  12       91.92       92.15     13.35 o
   6   6  12       83.98       70.22      4.61 o
   7   6  12       68.90       69.26      5.30 o
  -7   7  12       36.61       24.63      2.97 o
  -6   7  12       30.23       19.79      6.25 o
  -5   7  12      116.32      102.24      4.45 o
  -4   7  12       18.23       12.50      3.69 o
  -3   7  12      306.99      338.18     10.24 o
  -2   7  12       83.07       90.89     10.91 o
  -1   7  12       36.22       32.47      5.76 o
   0   7  12       48.62       54.28     10.51 o
   1   7  12        6.33        3.15      1.86 o
   2   7  12       29.14       31.74      6.81 o
   3   7  12      286.09      313.96     45.02 o
   4   7  12        7.78        8.57      6.61 o
   5   7  12      364.96      358.06     12.10 o
   6   7  12       70.60       59.08      5.11 o
  -6   8  12       52.42       59.86      5.10 o
  -5   8  12       66.38       46.87      4.76 o
  -4   8  12      129.08      120.67     19.09 o
  -3   8  12       13.29       21.61     14.33 o
  -2   8  12      136.92      138.56     17.36 o
  -1   8  12       17.68       23.48     11.43 o
   0   8  12        0.75       -1.71      1.89 o
   1   8  12       26.83       24.69      2.81 o
   2   8  12        8.60       19.10     14.43 o
   3   8  12      193.13      181.58     13.05 o
   4   8  12       38.86       57.79      6.64 o
   5   8  12       61.12       68.59     13.22 o
  -4   9  12       46.78       66.98     15.85 o
  -3   9  12        0.00        7.67      2.56 o
  -2   9  12      260.99      247.02     20.30 o
  -1   9  12       34.04       40.37      6.20 o
   0   9  12      316.60      358.18     10.64 o
   1   9  12        0.41        6.94      1.90 o
   2   9  12       27.38       33.25      8.19 o
   3   9  12        6.55        7.49      3.77 o
  -9   0  13       37.37       41.48      4.48 o
  -7   0  13       95.00       94.88      5.64 o
  -3   0  13      223.42      240.76      6.29 o
  -1   0  13      218.60      251.19      5.51 o
   1   0  13      975.06     1022.30     14.81 o
   3   0  13     1846.32     1787.50     24.47 o
   5   0  13       23.89       27.30      3.33 o
   7   0  13      105.40      108.61      9.95 o
   9   0  13       42.09       37.48      6.03 o
 -10   1  13        0.44        0.42      2.50 o
  -9   1  13       15.19        6.89      5.03 o
  -8   1  13       32.89       33.55      2.84 o
  -7   1  13      265.13      262.68     13.59 o
  -6   1  13      161.52      168.42     12.41 o
  -5   1  13      871.34      887.46     14.29 o
  -4   1  13       22.91       26.54      1.71 o
  -3   1  13     1426.67     1435.69     24.70 o
  -2   1  13      110.71       87.31      7.48 o
  -1   1  13       45.92       43.78      1.94 o
   0   1  13      129.29      135.07      7.92 o
   1   1  13      106.23       99.15      1.93 o
   2   1  13      732.23      743.77      8.88 o
   3   1  13        4.85        3.58      0.59 o
   4   1  13       24.50       18.47      0.68 o
   5   1  13       56.27       37.89      1.08 o
   6   1  13       28.02       15.27      3.16 o
   7   1  13       27.17       22.81      4.15 o
   8   1  13       15.82        7.33      3.52 o
   9   1  13      307.66      347.02     23.19 o
 -10   2  13        0.56        2.09      2.30 o
  -9   2  13        0.02       10.29      4.11 o
  -8   2  13        0.09       -1.25      3.56 o
  -7   2  13       26.57       26.84      2.19 o
  -6   2  13       49.45       37.21      7.32 o
  -5   2  13        8.70        8.86      1.91 o
  -4   2  13       52.85       66.70      4.98 o
  -3   2  13      147.07      138.10      4.20 o
  -2   2  13        7.59        4.83      1.36 o
  -1   2  13        0.86        0.63      0.56 o
   0   2  13       10.21       10.33      1.03 o
   1   2  13      286.66      275.61      7.48 o
   2   2  13      381.36      403.84     10.45 o
   3   2  13      735.93      706.68      9.06 o
   4   2  13      272.47      250.92      6.66 o
   5   2  13      219.64      198.75      6.54 o
   6   2  13       53.20       58.41      2.43 o
   7   2  13       68.94       72.68      5.43 o
   8   2  13      174.18      174.24      8.80 o
 -10   3  13       29.33       19.78      4.00 o
  -9   3  13       34.51       34.60      3.12 o
  -8   3  13        4.16        5.58      4.51 o
  -7   3  13      119.76      108.38      4.36 o
  -6   3  13      114.94      113.17      7.85 o
  -5   3  13      710.12      733.57     12.43 o
  -4   3  13     1121.79     1156.92     18.46 o
  -3   3  13      735.36      745.25     36.97 o
  -2   3  13      412.54      396.22      6.71 o
  -1   3  13      447.35      432.47      6.77 o
   0   3  13      491.14      500.57      7.15 o
   1   3  13      165.84      152.26      2.74 o
   2   3  13      225.56      240.79      4.85 o
   3   3  13        5.08        1.70      1.46 o
   4   3  13       77.79       95.61      5.77 o
   5   3  13       69.63       65.47      3.52 o
   6   3  13        4.40        6.26      1.24 o
   7   3  13       17.39       12.57      4.42 o
   8   3  13      247.80      241.20     18.88 o
  -9   4  13        2.32       11.04      6.79 o
  -8   4  13      111.95      106.34      3.98 o
  -7   4  13       11.88        4.36      1.85 o
  -6   4  13       26.10       20.02      5.44 o
  -5   4  13       76.16       61.69     14.50 o
  -4   4  13        0.06       -1.05      2.61 o
  -3   4  13      140.11      148.02      6.21 o
  -2   4  13       65.63       69.18      2.54 o
  -1   4  13      273.36      274.43      5.09 o
   0   4  13        2.22       -0.21      0.90 o
   1   4  13       33.79       32.95      1.64 o
   2   4  13      156.19      168.56      3.18 o
   3   4  13      304.41      275.72      7.20 o
   4   4  13      417.71      434.67     15.96 o
   5   4  13       61.71       61.21      2.72 o
   6   4  13      288.20      320.58     10.89 o
   7   4  13       19.47       14.71      2.12 o
   8   4  13        3.64        8.80      5.07 o
  -9   5  13        8.31       11.77      3.07 o
  -8   5  13       95.25       96.70      4.61 o
  -7   5  13       16.07       23.88      8.11 o
  -6   5  13      316.71      346.37     23.74 o
  -5   5  13        0.06       -0.13      1.86 o
  -4   5  13       95.34      120.25      5.17 o
  -3   5  13      402.85      402.83     10.42 o
  -2   5  13     1404.33     1447.93     23.81 o
  -1   5  13       28.47       22.43      2.30 o
   0   5  13       11.40        9.77      2.20 o
   1   5  13       43.02       28.87      1.69 o
   2   5  13      891.90      863.08     13.67 o
   3   5  13      148.33      149.67      5.11 o
   4   5  13       51.04       54.77      2.96 o
   5   5  13      129.31      137.22     20.72 o
   6   5  13        8.90       12.17      2.93 o
   7   5  13       42.86       49.69      4.09 o
  -8   6  13        1.16       -3.02      3.46 o
  -7   6  13      130.65      127.64     14.11 o
  -6   6  13      105.08       89.52      4.26 o
  -5   6  13       48.97       46.32      8.86 o
  -4   6  13       63.56       55.64      4.77 o
  -3   6  13        8.08        9.95      5.06 o
  -2   6  13       75.95       65.71      5.89 o
  -1   6  13       54.25       54.23      7.21 o
   0   6  13       84.18       87.22      5.69 o
   1   6  13       22.45        9.74      2.47 o
   2   6  13       15.56       16.03      6.40 o
   3   6  13       31.67       41.68      2.60 o
   4   6  13       32.05       29.15      5.49 o
   5   6  13      114.68      102.29     20.05 o
   6   6  13      454.08      405.36     25.06 o
  -7   7  13       21.44       27.30      3.32 o
  -6   7  13       47.90       35.72      3.48 o
  -5   7  13        1.11        0.48      5.22 o
  -4   7  13      137.24      139.42      6.46 o
  -3   7  13      105.65      101.48      4.73 o
  -2   7  13       57.28       41.56      5.45 o
  -1   7  13      102.30      118.34      5.06 o
   0   7  13       86.95       87.33      4.06 o
   1   7  13        8.32        9.54      3.77 o
   2   7  13        7.13       11.14      4.22 o
   3   7  13       18.86       16.75      2.49 o
   4   7  13        0.10        4.81      2.41 o
   5   7  13        5.83        0.93      2.02 o
  -6   8  13        0.35        5.88      2.54 o
  -5   8  13       52.05       62.76      8.46 o
  -4   8  13       53.58       67.90      4.04 o
  -3   8  13       82.23       90.96     24.87 o
  -2   8  13       22.74       27.37      4.71 o
  -1   8  13      190.32      236.27      7.90 o
   0   8  13       30.09       44.87      3.33 o
   1   8  13      195.35      192.55     19.45 o
   2   8  13      202.43      175.15     32.85 o
   3   8  13        0.73       -2.07      2.07 o
   4   8  13       37.73       61.55      5.45 o
  -4   9  13        0.36        1.55      2.94 o
  -3   9  13      272.06      274.66      9.32 o
  -2   9  13       41.79       61.01      8.75 o
  -1   9  13       96.14      111.23      5.50 o
   0   9  13        1.58        1.33      1.99 o
   1   9  13       21.55       27.84      5.47 o
   2   9  13        1.43        8.26      2.93 o
 -10   0  14      237.84      258.59     11.63 o
  -8   0  14      121.31      107.10      5.70 o
  -6   0  14        4.20        5.43      2.49 o
  -4   0  14       71.04       72.42      2.70 o
  -2   0  14       64.95       71.69      2.93 o
   0   0  14      249.68      253.96      5.53 o
   2   0  14     2958.24     2894.48     42.05 o
   4   0  14       18.28       17.87      1.11 o
   6   0  14      267.70      269.88     10.45 o
   8   0  14        0.27        0.42      4.00 o
 -10   1  14       73.60       55.74      4.39 o
  -9   1  14       27.85       27.01      5.27 o
  -8   1  14      102.55      100.03      4.40 o
  -7   1  14        7.58        6.93      2.10 o
  -6   1  14      359.61      360.19      7.65 o
  -5   1  14        7.11        2.13      3.05 o
  -4   1  14      965.30     1020.71     18.63 o
  -3   1  14      112.56      112.73      4.72 o
  -2   1  14      695.12      675.02     10.43 o
  -1   1  14      966.89      988.20     12.53 o
   0   1  14       28.54       22.94      2.64 o
   1   1  14      145.26      149.83      8.55 o
   2   1  14      167.57      163.54      3.15 o
   3   1  14      193.90      188.76      2.77 o
   4   1  14        4.95        8.30      0.63 o
   5   1  14       41.59       46.87      2.39 o
   6   1  14       65.84       60.63      4.50 o
   7   1  14        0.16       11.96      3.41 o
   8   1  14      113.43      143.63      8.32 o
 -10   2  14        4.64        3.74      3.98 o
  -9   2  14        0.17        0.36      7.02 o
  -8   2  14        2.13        4.85      5.02 o
  -7   2  14        1.06        9.89      5.27 o
  -6   2  14      374.71      378.53     18.17 o
  -5   2  14      120.32      109.22      7.88 o
  -4   2  14      220.52      192.34     22.57 o
  -3   2  14      119.07      124.34      3.02 o
  -2   2  14     1104.42     1143.95     15.29 o
  -1   2  14       62.12       74.53      1.88 o
   0   2  14     1496.88     1510.25     41.69 o
   1   2  14      188.59      173.96      8.01 o
   2   2  14     1467.28     1538.33     24.95 o
   3   2  14      404.67      395.61      6.07 o
   4   2  14      298.84      271.05      4.20 o
   5   2  14        0.52       -1.85      1.24 o
   6   2  14        1.83       -1.49      2.53 o
   7   2  14       18.13        9.24      3.16 o
   8   2  14       30.65       11.27      3.60 o
 -10   3  14        0.43       -2.53      4.81 o
  -9   3  14       14.86       18.26      2.44 o
  -8   3  14        0.01       -4.42      2.94 o
  -7   3  14      131.45      143.82      5.15 o
  -6   3  14      468.45      500.73     15.54 o
  -5   3  14      195.98      192.29      5.53 o
  -4   3  14      317.53      281.06      5.93 o
  -3   3  14       37.12       39.58      2.58 o
  -2   3  14      587.75      671.85     42.87 o
  -1   3  14        0.81        2.06      0.93 o
   0   3  14       93.39      106.75      7.92 o
   1   3  14       18.83       18.70      2.07 o
   2   3  14       66.01       56.69      2.61 o
   3   3  14        4.71        4.08      0.89 o
   4   3  14        0.12        0.00      2.10 o
   5   3  14       25.72       31.87      2.79 o
   6   3  14      102.78      100.60      4.65 o
   7   3  14      468.58      645.26     33.83 o
   8   3  14       46.09       45.88      5.68 o
  -9   4  14        8.16        8.98      3.06 o
  -8   4  14        2.50       12.47      3.66 o
  -7   4  14      127.56      137.32     10.51 o
  -6   4  14       12.57       13.52      7.23 o
  -5   4  14      226.98      226.63      6.31 o
  -4   4  14      426.55      403.41     12.39 o
  -3   4  14      787.57      791.06     15.40 o
  -2   4  14       82.74       74.60      3.08 o
  -1   4  14      458.69      439.48     25.97 o
   0   4  14      118.76      116.60      4.69 o
   1   4  14      200.59      215.18     12.15 o
   2   4  14     1386.68     1290.15     19.23 o
   3   4  14      267.29      273.18     16.53 o
   4   4  14        3.43        1.23      1.52 o
   5   4  14       84.02       95.02      3.49 o
   6   4  14      101.46       90.71      4.69 o
   7   4  14        0.05       -4.17      3.77 o
  -9   5  14        0.04       -0.03      2.98 o
  -8   5  14       13.40       16.88      3.37 o
  -7   5  14      135.89      127.05      4.93 o
  -6   5  14      142.30      139.17      5.19 o
  -5   5  14       46.23       64.91      7.75 o
  -4   5  14        6.88        5.46      2.20 o
  -3   5  14       33.01       26.97      7.43 o
  -2   5  14       19.79       17.81      1.87 o
  -1   5  14        1.32        3.83      3.35 o
   0   5  14      209.17      184.63     17.05 o
   1   5  14      163.47      144.40     18.30 o
   2   5  14        1.93        7.23      1.30 o
   3   5  14      177.43      204.23      6.63 o
   4   5  14       29.77       24.54      8.16 o
   5   5  14      103.52       85.81      5.36 o
   6   5  14        9.86        4.40      2.12 o
   7   5  14      133.90      139.51      7.86 o
  -8   6  14        7.45       26.06      3.31 o
  -7   6  14        0.22        0.24      7.25 o
  -6   6  14       24.41       25.64      2.93 o
  -5   6  14       10.20       16.53      3.34 o
  -4   6  14      272.97      272.59      9.79 o
  -3   6  14       48.35       45.01      5.76 o
  -2   6  14       75.38       87.70      5.70 o
  -1   6  14      383.92      357.32     31.81 o
   0   6  14       52.29       52.76      2.80 o
   1   6  14      409.21      403.35      9.46 o
   2   6  14      738.23      817.25     39.30 o
   3   6  14      403.44      413.70     29.85 o
   4   6  14       53.63       50.30      3.04 o
   5   6  14       70.00       58.79      9.70 o
   6   6  14       17.66       32.20      3.94 o
  -7   7  14       61.10       49.09      7.14 o
  -6   7  14       68.07       79.49      4.38 o
  -5   7  14       18.79        2.81      6.20 o
  -4   7  14       14.64       18.17     12.33 o
  -3   7  14      156.24      159.61      8.59 o
  -2   7  14       65.39       67.35     11.34 o
  -1   7  14       13.13        6.42      2.29 o
   0   7  14       47.57       42.73     11.01 o
   1   7  14        2.09        4.34      2.52 o
   2   7  14       11.25       19.37      4.84 o
   3   7  14       18.01       25.46      2.38 o
   4   7  14        0.05        6.71      4.93 o
   5   7  14        3.49        4.16      4.28 o
  -5   8  14        6.92       -2.20      3.45 o
  -4   8  14        2.13        6.81      9.00 o
  -3   8  14       10.05       25.73      2.93 o
  -2   8  14      325.93      397.78     11.84 o
  -1   8  14       39.17       42.28      5.44 o
   0   8  14      213.88      187.74      8.52 o
   1   8  14      231.82      244.16     16.48 o
   2   8  14       10.67        3.12      2.24 o
   3   8  14       24.50       34.14     15.47 o
   4   8  14      146.67      165.77     23.76 o
  -3   9  14        0.40        6.57      4.29 o
  -2   9  14       15.81       17.04      9.32 o
  -1   9  14       43.45       37.96      6.86 o
   0   9  14       15.11       12.58      2.68 o
   1   9  14       14.06       19.72      9.51 o
  -9   0  15        0.16       -2.30      2.95 o
  -7   0  15        0.30        2.53      2.72 o
  -3   0  15      681.15      706.98     15.40 o
  -1   0  15      414.64      444.73      8.55 o
   1   0  15      306.35      300.17      5.51 o
   3   0  15      578.01      581.49      9.76 o
   7   0  15      103.33      143.97     10.08 o
 -10   1  15        1.63       -2.97      1.98 o
  -9   1  15      172.95      193.42      7.09 o
  -8   1  15        0.41       -2.87      1.91 o
  -7   1  15       83.26       84.74      3.77 o
  -6   1  15       72.74       79.89      3.66 o
  -5   1  15      124.98      122.93     13.17 o
  -4   1  15       10.66        0.81      4.59 o
  -3   1  15      120.39      103.13      3.42 o
  -2   1  15       73.17       73.65      4.44 o
  -1   1  15      116.00      134.94      3.35 o
   0   1  15       41.42       34.74      3.34 o
   1   1  15     1216.50     1221.72     46.62 o
   2   1  15       57.30       68.92      2.04 o
   3   1  15     2275.05     2250.23     25.61 o
   4   1  15       23.57       29.20      1.06 o
   5   1  15      628.39      637.93     14.62 o
   6   1  15       17.43       15.96      3.58 o
   7   1  15       35.36       34.69      4.44 o
   8   1  15        1.59       -0.84      3.33 o
 -10   2  15       33.07       42.92     13.94 o
  -9   2  15       14.04       26.27      9.16 o
  -8   2  15       29.44       39.62     14.99 o
  -7   2  15       29.71       26.69      4.58 o
  -6   2  15      130.66      155.05     13.77 o
  -5   2  15      219.38      225.89     16.33 o
  -4   2  15      148.83      143.61      4.09 o
  -3   2  15      264.75      250.67     12.00 o
  -2   2  15        9.64       12.40      5.67 o
  -1   2  15       87.88       79.84      4.11 o
   0   2  15      322.94      335.50      5.09 o
   1   2  15        9.95       19.36      1.35 o
   2   2  15      305.47      270.22      5.48 o
   3   2  15      387.31      360.52      5.63 o
   4   2  15      352.62      396.33     32.58 o
   5   2  15       77.41       63.37      3.23 o
   6   2  15        0.83       18.23      5.45 o
   7   2  15        1.80        2.91      3.35 o
   8   2  15       98.89      101.19      7.56 o
  -9   3  15        0.15        0.09      1.67 o
  -8   3  15       20.70       27.95      6.80 o
  -7   3  15       25.31       21.15      2.48 o
  -6   3  15       68.16       71.65      6.25 o
  -5   3  15        5.10        4.21     11.65 o
  -4   3  15       87.82       65.80     11.13 o
  -3   3  15      594.68      618.28     42.41 o
  -2   3  15      695.96      670.52     29.86 o
  -1   3  15        0.60       -0.13      1.67 o
   0   3  15        4.93        2.08      0.86 o
   1   3  15      412.80      390.43     27.55 o
   2   3  15      613.10      597.80     12.71 o
   3   3  15      314.82      323.89      6.01 o
   4   3  15       21.13       38.55      2.87 o
   5   3  15      104.75      104.42      4.73 o
   6   3  15      203.57      224.42      8.23 o
   7   3  15      164.27      175.02     13.41 o
  -9   4  15       24.17       22.42      2.81 o
  -8   4  15       16.76       28.11      2.98 o
  -7   4  15       24.18       24.91     10.79 o
  -6   4  15      179.15      210.62     14.46 o
  -5   4  15       81.97       61.54     18.20 o
  -4   4  15      245.84      253.02     14.29 o
  -3   4  15      232.79      210.78     11.00 o
  -2   4  15      753.48      799.23     46.27 o
  -1   4  15       57.16       52.05      2.24 o
   0   4  15       86.37       85.69      2.83 o
   1   4  15      211.39      198.33      7.53 o
   2   4  15       91.18      100.92      4.13 o
   3   4  15       65.93       59.48      5.81 o
   4   4  15        9.31        9.58      5.87 o
   5   4  15       23.06       20.78      2.91 o
   6   4  15      134.47      139.84      6.85 o
   7   4  15        1.00       14.50      5.07 o
  -8   5  15       46.65       34.17      3.39 o
  -7   5  15        9.86       10.14      7.02 o
  -6   5  15        1.47        3.24      2.14 o
  -5   5  15       17.49       15.87      5.07 o
  -4   5  15       95.36       94.26      7.18 o
  -3   5  15      219.53      207.06      6.45 o
  -2   5  15       11.21       12.21      1.40 o
  -1   5  15      364.21      384.79     32.68 o
   0   5  15      232.59      251.63      7.30 o
   1   5  15        9.13       15.23      7.75 o
   2   5  15        1.43       -2.19      1.46 o
   3   5  15        1.01        0.95      5.76 o
   4   5  15      283.33      293.37     13.07 o
   5   5  15        1.04       10.52      2.72 o
   6   5  15      326.42      330.49     12.63 o
  -7   6  15        2.13        2.46      3.47 o
  -6   6  15       92.52      103.47      4.86 o
  -5   6  15       12.80        2.36      3.03 o
  -4   6  15       10.06       16.08      2.74 o
  -3   6  15        9.48        8.18      3.36 o
  -2   6  15      126.42      116.18     14.70 o
  -1   6  15        4.55        6.94      2.18 o
   0   6  15      274.58      292.97      7.36 o
   1   6  15        6.12        3.29     10.90 o
   2   6  15       52.30       51.65      3.05 o
   3   6  15        4.49       20.64      9.31 o
   4   6  15       54.64       57.22      3.40 o
   5   6  15       36.71       29.77      3.62 o
  -6   7  15        0.81        1.92      3.88 o
  -5   7  15        7.10       -2.73      2.51 o
  -4   7  15        6.07        1.66      5.46 o
  -3   7  15        1.20        4.26      8.07 o
  -2   7  15      110.02      133.34      4.95 o
  -1   7  15       29.40       26.48      5.30 o
   0   7  15       10.33        3.30      6.39 o
   1   7  15      208.10      210.82     11.30 o
   2   7  15      324.57      334.48     11.16 o
   3   7  15       75.29       83.55      4.38 o
   4   7  15       99.10      117.69     28.86 o
  -5   8  15        1.27        6.60      3.99 o
  -4   8  15       20.23       15.01      2.71 o
  -3   8  15       49.63       54.35      6.80 o
  -2   8  15       63.30       76.15      8.08 o
  -1   8  15      145.96      144.49     13.25 o
   0   8  15       12.33       14.06      7.85 o
   1   8  15      236.87      216.70      8.33 o
   2   8  15        0.08        0.67      5.43 o
   3   8  15       23.21       13.54      6.84 o
  -8   0  16      302.93      288.76     11.82 o
  -6   0  16      169.09      185.91      7.90 o
  -4   0  16      622.08      613.31     16.49 o
  -2   0  16       14.60        4.59      1.86 o
   0   0  16       43.62       34.36      1.86 o
   2   0  16       50.22       51.75      2.07 o
   4   0  16      243.44      249.83      7.31 o
   6   0  16       89.59       84.74      5.87 o
  -9   1  16        0.10        3.55      4.40 o
  -8   1  16        4.36        2.50      4.60 o
  -7   1  16        1.82       -1.54      2.00 o
  -6   1  16      118.33      128.46      4.64 o
  -5   1  16       19.49       12.92      1.34 o
  -4   1  16      358.36      361.08     17.32 o
  -3   1  16      315.52      360.31     14.07 o
  -2   1  16        8.35        3.01      2.82 o
  -1   1  16       11.33        6.86      4.51 o
   0   1  16      770.30      784.51     27.06 o
   1   1  16        6.97        4.75      1.26 o
   2   1  16      705.00      693.63     33.25 o
   3   1  16      176.25      218.00      6.42 o
   4   1  16      722.94      651.17     15.50 o
   5   1  16      162.68      165.19      5.22 o
   6   1  16       42.60       53.42      5.07 o
   7   1  16        3.40        5.64      4.40 o
  -9   2  16        9.05       17.90      2.85 o
  -8   2  16        4.73        3.03      2.06 o
  -7   2  16       43.78       44.53      8.06 o
  -6   2  16      481.64      553.54     11.83 o
  -5   2  16       49.42       41.62      2.21 o
  -4   2  16      323.84      301.57     26.36 o
  -3   2  16        2.29        4.93      2.08 o
  -2   2  16       16.21       16.15      1.12 o
  -1   2  16       73.59       77.37      3.43 o
   0   2  16        3.39        9.30      1.79 o
   1   2  16       51.73       48.80      2.15 o
   2   2  16     2225.47     2048.88     44.53 o
   3   2  16      309.33      273.00      6.25 o
   4   2  16       58.99       54.92      2.42 o
   5   2  16      264.77      251.19      7.33 o
   6   2  16       64.23       70.73      6.08 o
   7   2  16       11.66        6.93      3.58 o
  -9   3  16        0.15        2.82      4.62 o
  -8   3  16        4.46        2.72      3.35 o
  -7   3  16      160.76      166.96     27.02 o
  -6   3  16       17.19       24.82      2.93 o
  -5   3  16      381.68      401.54      9.63 o
  -4   3  16       21.42       31.47      9.99 o
  -3   3  16      221.20      241.04      4.89 o
  -2   3  16        3.53        1.72      0.79 o
  -1   3  16       23.74       18.13      3.66 o
   0   3  16       64.07       61.75      7.42 o
   1   3  16      179.49      173.31      3.47 o
   2   3  16      131.80      115.25      3.05 o
   3   3  16       28.79       34.98      4.15 o
   4   3  16      117.30      113.23      3.92 o
   5   3  16       69.18       69.03      4.09 o
   6   3  16        9.16        0.42      4.63 o
   7   3  16        1.44       -0.63      6.12 o
  -8   4  16        2.47        4.04      2.52 o
  -7   4  16       22.21       28.20     10.50 o
  -6   4  16      113.58      101.97      4.43 o
  -5   4  16       22.93       26.35      5.73 o
  -4   4  16      690.49      716.67     48.41 o
  -3   4  16       30.73       42.36      3.06 o
  -2   4  16        0.37        0.83      2.82 o
  -1   4  16      176.10      177.15      4.62 o
   0   4  16        4.81        3.45      1.36 o
   1   4  16     1041.32     1066.05     55.01 o
   2   4  16      328.39      331.05      6.58 o
   3   4  16      180.18      179.56     10.42 o
   4   4  16       21.69       13.86      4.20 o
   5   4  16       80.51      107.10      5.99 o
   6   4  16        0.01       -2.86      1.91 o
  -8   5  16        0.78       -2.94      2.10 o
  -7   5  16       68.69       79.86      4.19 o
  -6   5  16       80.50       82.55      5.38 o
  -5   5  16        5.91        7.55      2.39 o
  -4   5  16      153.27      147.82      4.98 o
  -3   5  16        0.25        1.13      4.17 o
  -2   5  16      123.58      121.77      4.47 o
  -1   5  16      313.89      300.21     24.41 o
   0   5  16      204.46      192.08     14.69 o
   1   5  16        3.67        6.33      1.78 o
   2   5  16       75.63       69.00      2.80 o
   3   5  16       55.26       46.38     12.14 o
   4   5  16       77.72       90.21      3.79 o
   5   5  16      302.20      351.33     13.55 o
   6   5  16      129.35      125.18      7.46 o
  -7   6  16       35.82       33.66      3.87 o
  -6   6  16        1.00        2.51      2.63 o
  -5   6  16      144.53      156.99      6.27 o
  -4   6  16      190.28      216.99     15.60 o
  -3   6  16        8.55        7.20      2.81 o
  -2   6  16       10.38       14.59      2.38 o
  -1   6  16        0.77       -0.74      1.77 o
   0   6  16       69.04       55.58      7.65 o
   1   6  16       43.09       32.76      3.71 o
   2   6  16      108.35      125.66     19.09 o
   4   6  16       47.87       46.91      9.12 o
   5   6  16       76.46       71.46      5.13 o
  -6   7  16       39.14       45.32      3.71 o
  -5   7  16       63.02       54.09      4.05 o
  -4   7  16       28.40       25.82      4.11 o
  -3   7  16       54.55       67.42      4.04 o
  -2   7  16       60.90       57.87      3.95 o
  -1   7  16       80.89      108.08     11.69 o
   0   7  16      176.18      186.34     20.22 o
   1   7  16      239.94      254.05     15.97 o
   2   7  16       22.26       28.71      9.30 o
   3   7  16      190.65      179.38     15.40 o
   4   7  16       48.33       38.38      4.48 o
  -4   8  16       19.39       19.84      8.20 o
  -3   8  16        1.29        0.78      9.31 o
  -2   8  16        0.71        2.17      2.33 o
  -1   8  16       36.24       32.27      3.26 o
   0   8  16       30.50       32.89     18.36 o
   1   8  16        1.22        8.29      5.35 o
   2   8  16       40.21       29.39      3.37 o
  -9   0  17       43.70       54.28      5.34 o
  -7   0  17        6.33        2.10      2.72 o
  -5   0  17        6.01       17.62      5.72 o
  -3   0  17      127.96      137.79      4.76 o
  -1   0  17      112.57      110.43      3.65 o
   1   0  17      969.48      994.71     18.27 o
   3   0  17      341.76      326.82      7.33 o
   5   0  17      481.68      426.61     14.96 o
   7   0  17      632.97      722.44     39.68 o
  -9   1  17        9.22       11.33      8.72 o
  -8   1  17       70.88       74.36      7.32 o
  -7   1  17        0.90        1.56      2.30 o
  -6   1  17        1.63        1.06      2.18 o
  -5   1  17      628.12      633.62     34.80 o
  -4   1  17       64.52       88.67      5.27 o
  -3   1  17      204.24      214.79      5.71 o
  -2   1  17      277.02      295.76     26.23 o
  -1   1  17      589.38      549.90     16.67 o
   0   1  17        5.51        6.93      1.45 o
   1   1  17        5.10        6.03      0.83 o
   2   1  17      331.25      328.23      5.53 o
   3   1  17       34.16       29.80      1.90 o
   4   1  17       52.69       46.47      3.58 o
   5   1  17       47.34       49.27      4.27 o
   6   1  17       41.65       37.84      4.44 o
   7   1  17      356.40      358.43     15.90 o
  -9   2  17       11.63        2.83      4.29 o
  -8   2  17        4.93       17.49      3.90 o
  -7   2  17        2.91        1.64      2.15 o
  -6   2  17        3.58       -0.64      2.21 o
  -5   2  17       63.65       71.22      6.08 o
  -4   2  17       58.15       45.44      2.66 o
  -3   2  17      289.67      302.49      8.09 o
  -2   2  17       38.85       37.15      6.15 o
  -1   2  17        2.13       -0.42      1.15 o
   0   2  17        1.07        0.77      1.08 o
   1   2  17      385.36      364.41      6.44 o
   2   2  17        0.25       -1.68      1.12 o
   3   2  17      153.49      164.66      6.91 o
   4   2  17       42.63       53.01      2.31 o
   5   2  17      366.11      356.78     10.39 o
   6   2  17       66.57       70.73      5.36 o
   7   2  17       12.20        1.49      4.40 o
  -9   3  17       71.73       60.74      4.23 o
  -8   3  17      296.68      265.86      9.01 o
  -7   3  17       26.38       33.46     12.42 o
  -6   3  17      260.50      299.10      8.26 o
  -5   3  17      284.29      295.87     33.06 o
  -4   3  17       95.91      108.83      3.75 o
  -3   3  17      165.61      159.47     11.97 o
  -2   3  17       37.03       38.44      8.01 o
  -1   3  17      128.33      127.20      6.08 o
   0   3  17        9.49        4.14      1.36 o
   1   3  17      280.81      299.75     31.40 o
   2   3  17        6.44        5.88      4.69 o
   3   3  17       50.43       49.65      2.44 o
   4   3  17      370.22      384.08     12.49 o
   5   3  17       66.89       68.30      4.32 o
   6   3  17      143.59      141.89     13.09 o
  -8   4  17       37.83       28.92      3.21 o
  -7   4  17        1.64        2.76      7.67 o
  -6   4  17        8.23        8.20      4.93 o
  -5   4  17       95.58      100.09      7.43 o
  -4   4  17        0.16       -1.70      2.40 o
  -3   4  17       10.90       13.24      6.38 o
  -2   4  17        3.98       14.05      2.99 o
  -1   4  17       45.53       35.74      2.63 o
   0   4  17      353.96      387.57      8.65 o
   1   4  17       13.88       17.57      2.51 o
   2   4  17        1.64        0.04      1.70 o
   3   4  17        6.13        6.97      2.00 o
   4   4  17      196.04      161.13      7.71 o
   5   4  17       45.71       55.56      4.11 o
   6   4  17      104.95      110.11     11.54 o
  -7   5  17        0.00        9.26      3.67 o
  -6   5  17      143.53      135.15      5.79 o
  -5   5  17       36.07       44.17      4.72 o
  -4   5  17      343.03      367.36     16.95 o
  -3   5  17        9.34        6.92      2.13 o
  -2   5  17       76.57       70.54      3.43 o
  -1   5  17       10.81        9.41      1.85 o
   0   5  17      387.14      373.18     11.49 o
   1   5  17        1.18       -0.46      3.67 o
   2   5  17        0.11       -1.74      2.11 o
   3   5  17        0.02        1.04      3.47 o
   4   5  17        2.39        0.63      2.95 o
   5   5  17       25.13       25.81      3.37 o
  -7   6  17        0.31        0.35      2.66 o
  -6   6  17       11.51        6.42      2.30 o
  -5   6  17        0.13        1.37      4.59 o
  -4   6  17       20.92       13.71      2.51 o
  -3   6  17       15.07       13.80      2.65 o
  -2   6  17       25.21       17.45      3.66 o
  -1   6  17       58.15       57.59     10.45 o
   0   6  17       94.47       93.39      8.82 o
   1   6  17        0.74       -1.51      1.85 o
   2   6  17        0.82       -2.47      1.80 o
   3   6  17       93.50      111.64      7.04 o
   4   6  17      110.44      119.60      5.36 o
  -5   7  17       14.06        9.03      2.35 o
  -4   7  17      109.37      145.38     11.84 o
  -3   7  17      127.74      150.69     15.26 o
  -2   7  17       27.89       27.69      7.75 o
  -1   7  17       33.24       31.26      3.80 o
   0   7  17       52.23       60.27      9.14 o
   1   7  17      200.71      199.13      8.43 o
   2   7  17       64.56       65.47      4.92 o
   3   7  17      137.76      143.98     32.05 o
  -3   8  17       18.36       14.59      5.12 o
  -2   8  17       63.53       67.85      4.65 o
  -1   8  17       79.01       86.05     10.85 o
   0   8  17      190.60      197.61      8.80 o
   1   8  17       93.07       98.19     11.51 o
  -8   0  18       79.23      128.78      8.21 o
  -6   0  18        2.87        2.30      2.72 o
  -4   0  18      136.89      147.11      6.66 o
  -2   0  18      577.12      639.40     13.91 o
   0   0  18      744.50      676.52     13.55 o
   2   0  18      318.61      281.90      7.77 o
   4   0  18        3.06        1.66      1.45 o
  -9   1  18        0.14        5.21      2.71 o
  -8   1  18        0.84       12.34      2.89 o
  -7   1  18        0.79        2.42      3.44 o
  -6   1  18       40.36       65.42      8.53 o
  -5   1  18       23.98       31.11      2.97 o
  -4   1  18        0.64       -0.58      3.67 o
  -3   1  18       56.68       59.93      2.94 o
  -2   1  18      577.92      532.41     25.23 o
  -1   1  18       42.89       41.78      2.57 o
   0   1  18       20.47       16.97      1.86 o
   1   1  18      100.10      106.31      5.41 o
   2   1  18        8.14        3.24      2.92 o
   3   1  18       48.33       46.87      2.14 o
   4   1  18      142.80      129.01      3.87 o
   5   1  18        0.02       -5.06      3.37 o
   6   1  18      166.22      165.19      9.30 o
  -9   2  18        5.86       -3.77      3.77 o
  -8   2  18       42.13       42.42     11.30 o
  -7   2  18        0.00        7.34      9.54 o
  -6   2  18        0.43       -2.57      2.21 o
  -5   2  18        8.67        2.41      1.37 o
  -4   2  18     1335.82     1361.87     22.59 o
  -3   2  18      350.67      374.25     26.94 o
  -2   2  18      131.97      135.13      7.63 o
  -1   2  18       26.83       35.73      2.20 o
   0   2  18      201.10      189.85      3.74 o
   1   2  18       46.51       36.84      2.17 o
   2   2  18      219.25      214.33     12.14 o
   3   2  18       36.17       53.21      2.88 o
   4   2  18       48.82       44.78      2.17 o
   5   2  18        7.26        0.63      1.47 o
   6   2  18       15.92       19.73      3.60 o
  -8   3  18       11.95       16.01      4.27 o
  -7   3  18        9.63       13.45      7.65 o
  -6   3  18        5.17       12.14      2.39 o
  -5   3  18       61.97       66.05      4.44 o
  -4   3  18       10.65        5.24      1.97 o
  -3   3  18        5.61        4.15      1.55 o
  -2   3  18      111.91      126.86      3.92 o
  -1   3  18      466.62      463.51     16.36 o
   0   3  18       52.71       41.35      7.44 o
   1   3  18      195.16      195.88      7.03 o
   2   3  18      278.16      276.46      6.63 o
   3   3  18       81.35       65.13     11.59 o
   4   3  18      551.12      592.53     13.53 o
   5   3  18      215.57      236.74      9.80 o
   6   3  18      118.68      141.89      8.28 o
  -8   4  18       10.96        5.18      6.31 o
  -7   4  18      305.29      277.01     27.18 o
  -6   4  18      234.46      239.50      9.41 o
  -5   4  18      909.66     1007.22     36.31 o
  -4   4  18       58.74       58.17      3.74 o
  -3   4  18      195.47      222.53      7.25 o
  -2   4  18       23.74       30.72      6.40 o
  -1   4  18      174.67      198.67      7.15 o
   0   4  18       68.59       56.93      8.64 o
   1   4  18      126.91      132.40      7.35 o
   2   4  18        1.62       -0.81      2.83 o
   3   4  18       88.16       80.01      3.79 o
   4   4  18       87.92       72.31      5.90 o
   5   4  18       27.04       29.46      3.29 o
  -7   5  18      143.76      113.59      8.64 o
  -6   5  18        1.59       11.78      6.84 o
  -5   5  18        3.29       -3.32      2.22 o
  -4   5  18        0.01        2.49      2.33 o
  -3   5  18        4.58       -3.16      2.10 o
  -2   5  18        3.30        3.09      3.87 o
  -1   5  18       91.88       92.62      9.51 o
   0   5  18        4.97       11.79      1.94 o
   1   5  18      207.99      176.68      9.24 o
   2   5  18       36.12       28.71      4.47 o
   3   5  18      106.24       96.57      4.81 o
   4   5  18       48.61       48.57      3.19 o
   5   5  18      179.15      195.90     10.14 o
  -6   6  18       24.32       21.68      4.25 o
  -5   6  18       77.64       60.22      7.85 o
  -4   6  18       25.67       28.48      7.94 o
  -3   6  18      145.33      144.89      6.87 o
  -2   6  18       33.99       39.19      3.04 o
  -1   6  18      351.80      364.00     10.54 o
   0   6  18       48.42       44.42      2.69 o
   1   6  18       25.60       36.94      2.72 o
   2   6  18      105.37      102.81     19.47 o
   3   6  18       43.47       29.92      7.75 o
   4   6  18        3.94        4.80      1.92 o
  -4   7  18       53.36       73.52     21.01 o
  -3   7  18        8.21       10.74      2.37 o
  -2   7  18        0.45        0.57      1.99 o
  -1   7  18        0.27        5.46      3.37 o
   0   7  18      112.61      143.63      7.63 o
   1   7  18       69.07       72.05      4.53 o
   2   7  18       51.41       54.64     10.26 o
  -7   0  19       50.31       32.68      4.15 o
  -5   0  19      542.35      536.32     17.43 o
  -3   0  19      400.44      416.51     13.60 o
  -1   0  19     1172.59     1186.70     24.93 o
   1   0  19      187.44      226.60      6.10 o
   3   0  19      199.83      190.27      7.58 o
   5   0  19       44.67       50.91      7.65 o
  -8   1  19       13.14       12.19      3.25 o
  -7   1  19        0.19        7.07      6.82 o
  -6   1  19        2.45        9.61      5.67 o
  -5   1  19      188.71      199.38      6.36 o
  -4   1  19        0.37        2.04      4.29 o
  -3   1  19        0.02       -2.44      1.63 o
  -2   1  19        7.52        6.05      1.65 o
  -1   1  19       27.56       23.53      4.91 o
   0   1  19      165.63      188.56     20.96 o
   1   1  19      402.70      377.16     23.19 o
   2   1  19      138.25      116.30      4.22 o
   3   1  19      462.64      514.99     10.55 o
   4   1  19        0.06        2.47      1.15 o
   5   1  19      100.35       75.67      5.78 o
   6   1  19      131.48      136.09      8.78 o
  -8   2  19       75.77       80.73     10.10 o
  -7   2  19        0.18        0.09      2.22 o
  -6   2  19       27.93       32.23      7.01 o
  -5   2  19      258.24      294.11     19.16 o
  -4   2  19      116.23      129.67      6.98 o
  -3   2  19      101.22       95.79      4.54 o
  -2   2  19       19.11       20.07      1.82 o
  -1   2  19       77.19       83.94      5.34 o
   0   2  19        0.09       -2.20      1.47 o
   1   2  19       47.10       43.83      7.87 o
   2   2  19        6.72        5.64      1.32 o
   3   2  19        8.81       14.63      3.21 o
   4   2  19        0.47        2.00      2.84 o
   5   2  19        0.05       -5.24      4.63 o
   6   2  19        0.33        0.84      2.93 o
  -8   3  19       19.15       19.15      2.82 o
  -7   3  19        6.72        0.62      2.95 o
  -6   3  19       27.15       24.45      4.40 o
  -5   3  19      134.75      122.38      7.92 o
  -4   3  19      126.07      126.91      6.16 o
  -3   3  19      290.86      314.36      7.95 o
  -2   3  19      227.85      195.57      6.66 o
  -1   3  19      151.28      144.65      4.35 o
   0   3  19      470.61      483.74      9.61 o
   1   3  19      209.38      207.58      9.22 o
   2   3  19       60.87       55.96      8.87 o
   3   3  19      115.92      124.25      4.64 o
   4   3  19      164.86      149.94      8.15 o
   5   3  19       97.42      103.54      4.71 o
  -7   4  19        0.29        2.25      6.08 o
  -6   4  19       74.47      103.15     29.78 o
  -5   4  19       39.77       22.50      2.81 o
  -4   4  19        0.67        3.45      1.92 o
  -3   4  19        2.38        6.74      4.49 o
  -2   4  19       21.34       28.96      9.02 o
  -1   4  19        8.55        7.77      5.97 o
   0   4  19       16.56       16.04      7.70 o
   1   4  19       53.25       51.08      5.67 o
   2   4  19        3.93        9.81      1.85 o
   3   4  19        5.74        4.75      3.24 o
   4   4  19       29.37       31.22      2.91 o
   5   4  19        5.04        7.56      2.56 o
  -6   5  19        0.25       -1.44      2.46 o
  -5   5  19        1.78        6.29      4.73 o
  -4   5  19       71.63       75.90      4.44 o
  -3   5  19       45.76       45.63      7.72 o
  -2   5  19      129.51      121.01     13.37 o
  -1   5  19      106.79      106.01     14.40 o
   0   5  19      374.95      371.52     12.01 o
   1   5  19       45.32       55.08      3.90 o
   2   5  19      437.04      433.71     13.95 o
   3   5  19        0.77        3.00      2.19 o
   4   5  19       25.85       19.48      3.58 o
  -5   6  19        1.93       -2.36      4.29 o
  -4   6  19       21.66       16.52      5.98 o
  -3   6  19       21.68       15.26      7.76 o
  -2   6  19      142.34      142.71     14.19 o
  -1   6  19       16.50       17.35      5.35 o
   0   6  19       75.32       81.55      5.04 o
   1   6  19       54.37       55.23      9.14 o
   2   6  19       50.12       46.79      4.68 o
   3   6  19       25.96       24.51      2.84 o
  -3   7  19        0.41       13.37      4.38 o
  -2   7  19        0.71       -2.72      2.11 o
  -1   7  19       24.84       30.12      3.84 o
   0   7  19      235.39      216.77      7.81 o
   1   7  19       43.11       33.70      5.86 o
  -8   0  20        5.48       16.55      4.00 o
  -6   0  20      191.22      203.26      9.07 o
  -2   0  20      173.17      162.61      5.53 o
   0   0  20        6.65       14.06      2.05 o
   2   0  20      329.13      337.90     11.71 o
   4   0  20      315.10      322.65     12.99 o
  -8   1  20        0.10        3.74      2.72 o
  -7   1  20        4.47        7.62      2.84 o
  -6   1  20      118.14      129.44      6.24 o
  -5   1  20        5.57       11.96      2.40 o
  -4   1  20       20.92       19.10      3.47 o
  -3   1  20       10.86       12.14      1.81 o
  -2   1  20      168.18      165.77     10.26 o
  -1   1  20        4.18        4.95      3.25 o
   0   1  20       87.12       72.38      3.20 o
   1   1  20      730.29      713.38     16.59 o
   2   1  20       44.49       57.09      3.29 o
   3   1  20      106.37       94.81      3.52 o
   4   1  20        9.49        0.84      1.66 o
  -8   2  20       10.62       23.97      9.19 o
  -7   2  20       41.18       51.45     20.04 o
  -6   2  20        1.26       10.54      4.22 o
  -5   2  20        2.14        1.47      2.24 o
  -4   2  20       10.29       11.45      2.93 o
  -3   2  20       29.23       25.69      2.19 o
  -2   2  20       44.06       39.34      7.60 o
  -1   2  20       86.95       82.51      3.22 o
   0   2  20      114.44      111.08      3.43 o
   1   2  20       74.74       75.99      2.93 o
   2   2  20      130.64      128.11      4.92 o
   3   2  20       88.93       83.59      3.16 o
   4   2  20      217.30      182.77      7.44 o
   5   2  20       94.72      116.59      7.19 o
  -7   3  20      200.86      184.82     34.80 o
  -6   3  20        0.01        1.09      8.48 o
  -5   3  20       52.66       47.15      3.42 o
  -4   3  20       50.86       44.28      2.67 o
  -3   3  20       85.23       78.20      5.80 o
  -2   3  20      178.53      179.78     15.62 o
  -1   3  20      686.73      714.49     43.43 o
   0   3  20        3.24       11.39      2.14 o
   1   3  20       66.32       65.37      3.20 o
   2   3  20        0.01       -1.14      3.56 o
   3   3  20      103.22      101.12      3.59 o
   4   3  20       38.83       36.43      2.97 o
   5   3  20        5.59        7.96      5.07 o
  -7   4  20      110.78      116.13      5.73 o
  -6   4  20       74.45       72.43      9.99 o
  -5   4  20       68.19       88.97      4.82 o
  -4   4  20        3.57       10.87      8.25 o
  -3   4  20       65.84       54.76      5.23 o
  -2   4  20       25.09       23.15      4.71 o
  -1   4  20      290.50      297.68      7.08 o
   0   4  20        0.59        5.71      3.78 o
   1   4  20      279.65      265.80     17.40 o
   2   4  20       19.42       18.54      4.02 o
   3   4  20      134.45      135.08     10.32 o
   4   4  20        2.47       -1.05      2.74 o
  -6   5  20       11.07       16.40     11.30 o
  -5   5  20      144.13      157.55      6.66 o
  -4   5  20        1.36        8.38      3.35 o
  -3   5  20      210.62      199.73     24.90 o
  -2   5  20        0.03       -1.47      1.79 o
  -1   5  20      117.40      127.89      8.45 o
   0   5  20       96.93      102.66     14.29 o
   1   5  20       89.39       89.28      8.99 o
   2   5  20        2.55        4.64      1.81 o
   3   5  20       12.74       24.15      7.69 o
  -4   6  20       45.60       33.21      5.28 o
  -3   6  20        7.43       12.89      2.67 o
  -2   6  20        1.56        6.05      2.16 o
  -1   6  20       71.97       80.41      4.20 o
   0   6  20       28.50       23.92      2.92 o
   1   6  20        0.78        3.16      2.44 o
   2   6  20        1.61       -3.92      3.34 o
  -7   0  21       20.24        5.64      3.16 o
  -5   0  21      166.26      193.08      9.26 o
  -3   0  21       47.55       39.47      4.19 o
  -1   0  21       82.03      100.04      5.22 o
   1   0  21       53.59       51.54      3.94 o
   3   0  21      199.77      219.24      9.43 o
  -7   1  21       54.48       81.99      4.99 o
  -6   1  21       16.80       23.76      4.87 o
  -5   1  21       61.17       66.67     14.92 o
  -4   1  21       28.96       21.52      9.23 o
  -3   1  21       82.01       76.20     11.37 o
  -2   1  21        0.57        5.23      3.98 o
  -1   1  21      167.63      174.58      4.68 o
   0   1  21      142.37      135.47      4.38 o
   1   1  21        9.14        6.40      2.14 o
   2   1  21        0.02        0.22      2.10 o
   3   1  21      187.31      187.27     19.60 o
   4   1  21        4.54        3.54      1.91 o
   5   1  21        0.10        9.87      3.18 o
  -7   2  21       15.12       18.39     10.09 o
  -6   2  21       65.87       53.65      5.19 o
  -5   2  21       48.57       47.19     12.80 o
  -4   2  21       35.00       27.82      5.06 o
  -3   2  21       51.09       61.02      3.27 o
  -2   2  21      225.69      256.16      9.07 o
  -1   2  21      107.85       98.09      5.45 o
   0   2  21       31.57       37.78      6.62 o
   1   2  21       35.88       38.87      3.01 o
   2   2  21       17.30       21.73      2.70 o
   3   2  21      177.06      162.20      5.52 o
   4   2  21       50.17       42.99      3.23 o
  -7   3  21       81.35       58.72      4.48 o
  -6   3  21        7.36       29.53     13.86 o
  -5   3  21       37.65       26.52      3.36 o
  -4   3  21       49.79       55.65      4.03 o
  -3   3  21      118.51      104.25      4.59 o
  -2   3  21       28.43       31.06      6.41 o
  -1   3  21       46.65       40.70      4.98 o
   0   3  21        9.01        9.40      1.97 o
   1   3  21       28.12       21.98      6.63 o
   2   3  21      215.04      210.21      8.31 o
   3   3  21       61.22       59.84     14.64 o
   4   3  21       50.84       47.07      3.37 o
  -6   4  21        0.77        8.65      3.47 o
  -5   4  21       77.60       66.99      6.64 o
  -4   4  21       27.72       16.93      4.44 o
  -3   4  21        3.80        6.22      1.97 o
  -2   4  21      236.04      242.96     14.82 o
  -1   4  21        2.26        0.99      1.67 o
   0   4  21      205.13      197.94      6.76 o
   1   4  21        6.94        6.07      2.19 o
   2   4  21      439.70      445.42     18.26 o
   3   4  21       11.36       -2.91      2.07 o
  -5   5  21       24.10       38.36      4.80 o
  -4   5  21       34.98       30.29      4.70 o
  -3   5  21        0.57        4.55      9.55 o
  -2   5  21       77.20       89.99      4.09 o
  -1   5  21       26.20       22.01      5.56 o
   0   5  21        1.19       -2.83      1.89 o
   1   5  21       16.32       26.24      3.97 o
   2   5  21       11.26       16.32      5.68 o
  -3   6  21       15.34       16.04      3.98 o
  -2   6  21       49.45       45.06      5.82 o
  -1   6  21       18.74       30.41      4.48 o
   0   6  21        1.85        1.52      3.13 o
  -4   0  22       88.27       75.92      6.05 o
  -2   0  22       15.48       14.50      2.10 o
   0   0  22      130.35      124.86      5.17 o
   2   0  22        7.11        5.03      2.53 o
  -7   1  22        0.80       -3.69      3.15 o
  -6   1  22        2.67        0.70      6.27 o
  -5   1  22       99.33       88.53      4.33 o
  -4   1  22        3.60       -1.46      2.19 o
  -3   1  22       53.18       43.91      2.44 o
  -2   1  22        0.89       -1.51      3.13 o
  -1   1  22       76.19       62.16      2.90 o
   0   1  22       58.21       67.51      3.44 o
   1   1  22      218.85      222.32     12.20 o
   2   1  22       93.27       96.45     12.84 o
   3   1  22       22.74       27.42      2.74 o
   4   1  22       59.07       57.30      7.23 o
  -6   2  22      265.89      287.05     11.34 o
  -5   2  22        2.17        2.92      2.51 o
  -4   2  22       39.80       49.97      4.28 o
  -3   2  22      137.45      141.44      8.54 o
  -2   2  22       82.32       90.87      8.76 o
  -1   2  22       31.63       19.69      2.28 o
   0   2  22       78.36       75.27     10.53 o
   1   2  22       14.63        9.23      2.82 o
   2   2  22       17.17        6.02      2.48 o
   3   2  22        0.32       -1.09      1.77 o
  -6   3  22      120.88      143.70     27.21 o
  -5   3  22        9.70       12.04      9.82 o
  -4   3  22        0.46        2.07      2.21 o
  -3   3  22       44.95       45.64      7.12 o
  -2   3  22        1.11        2.58      2.41 o
  -1   3  22        0.03       -2.50      1.75 o
   0   3  22       26.39       16.62      4.39 o
   1   3  22       93.48       88.96      4.46 o
   2   3  22       72.44       80.88      4.55 o
   3   3  22       51.53       77.46     11.79 o
  -5   4  22      234.34      236.15      8.64 o
  -4   4  22        3.61        4.94      2.29 o
  -3   4  22      395.35      403.54     10.48 o
  -2   4  22      134.39       95.26     11.67 o
  -1   4  22      244.50      232.35     31.56 o
   0   4  22       72.62       68.98      5.07 o
   1   4  22      225.78      276.23     51.17 o
   2   4  22        5.49       11.01      6.51 o
  -3   5  22       31.14       26.64      2.65 o
  -2   5  22        0.02       -1.16      1.91 o
  -1   5  22      154.93      129.82      5.60 o
   0   5  22        9.16        8.68      4.10 o
   1   5  22       20.76       12.80      2.68 o
  -5   0  23        0.44        4.40      3.16 o
  -3   0  23        6.74        9.60      2.95 o
  -1   0  23      226.68      214.13      8.04 o
   1   0  23       87.83      108.31      6.33 o
   3   0  23       37.23       42.61      4.34 o
  -6   1  23       17.22       10.89      3.78 o
  -5   1  23       59.56       67.23      4.19 o
  -4   1  23        2.07        2.57      3.57 o
  -3   1  23       80.56       77.06      4.58 o
  -2   1  23       16.50       20.42      2.11 o
  -1   1  23      128.89      107.41      7.66 o
   0   1  23       73.69       66.06      4.00 o
   1   1  23       78.13       88.51      4.38 o
   2   1  23        0.67       -1.05      1.98 o
   3   1  23        6.20       -0.57      4.40 o
  -5   2  23        6.77        4.32      6.37 o
  -4   2  23      123.21      147.97     13.89 o
  -3   2  23       39.13       28.96      9.04 o
  -2   2  23       12.26       14.76      4.17 o
  -1   2  23       37.72       31.58      2.81 o
   0   2  23       22.50        9.93      2.63 o
   1   2  23        5.12        8.78      2.13 o
   2   2  23        7.91        2.51      6.39 o
  -5   3  23       28.33       38.17     15.32 o
  -4   3  23      111.83      110.89      5.05 o
  -3   3  23      109.47      105.11     21.60 o
  -2   3  23      135.00      124.83      5.85 o
  -1   3  23      187.21      205.69      6.89 o
   0   3  23      204.91      205.66     16.85 o
   1   3  23       12.27        1.51      2.20 o
   2   3  23      160.07      172.07      7.11 o
  -4   4  23       68.86       90.20      5.54 o
  -3   4  23        7.45       11.19      2.54 o
  -2   4  23        0.97       -1.86      1.67 o
  -1   4  23       22.48       31.57      8.17 o
   0   4  23       10.97       12.66      2.82 o
   1   4  23       11.91       19.00      3.27 o
   0   0  24      362.46      389.21     22.84 o
   2   0  24      215.62      236.74     13.81 o
  -5   1  24       16.06       21.43      7.16 o
  -4   1  24       39.69       31.05      4.67 o
  -3   1  24        0.00       -0.42      2.92 o
  -2   1  24      128.43      111.60      8.28 o
  -1   1  24      149.71      135.55      8.68 o
   0   1  24       55.77       56.42     11.50 o
   1   1  24        1.71       -0.56      3.56 o
   2   1  24       16.29       21.52      3.31 o
  -4   2  24       27.21       38.51      4.32 o
  -3   2  24        5.58        7.64      2.28 o
  -2   2  24      128.05      132.56      7.03 o
  -1   2  24       21.72       28.52      9.87 o
   0   2  24       45.84       67.14      4.38 o
   1   2  24       98.44       83.67      6.10 o
  -3   3  24      427.48      420.64     38.25 o
  -2   3  24       43.93       39.42      5.09 o
  -1   3  24       13.83       27.82      3.34 o
   0   3  24        0.03        3.12      2.91 o
  -3   0  25      126.34      134.42      8.04 o
  -1   0  25        3.46        4.84      3.12 o
  -3   1  25        2.58        7.51      2.46 o
  -2   1  25        8.87        1.88      3.47 o
  -1   1  25       23.25       21.59      4.02 o
   0   1  25        9.45       14.61      5.87 o
 
